# Supplementary material for: Aberrant gene expression by Sertoli cells in infertile men with Sertoli cell-only syndrome
Source: PLoS One. 2019 May 9;14(5):e0216586. doi: 10.1371/journal.pone.0216586 (PMC6508736; doi:10.1371/journal.pone.0216586)
Supplement: S1 Table — (XLSX) [file pone.0216586.s007.xlsx]

## Sheet: Sheet1
	S1 Table: Identification of Transcripts Expressed at Least 4-fold Higher by Rat Sertoli cells than by Rat Leydig Cells, Pachytene Spermatocytes, Round Spermatids and Spermatogonia
	Published Array Analyses of were reanalyzed by Partek Genomics Suite. Expression of each probe set by Sertoli cells was compared to expression by Leydig cells, Spermatogonia, Pachytene Spermatocytes and Round Spermatids.
	All probe sets listed below were expressed at significantly higher levels by rat Sertoli cells than the other cell types (FDR< 0.05)
					Pair-Wise Comparison of the Expression of Each Probe Set by Sertoli Cells
						with Expression by Each of the Other 4 Cell-Types.
Probe Set	Gene Symbol	Gene Title	p-value	p-value	Sertoli /	p-value	Sertoli/	p-value	Sertoli /	p-value	Sertoli/
Identifier	Key to colors is provided		Overall Differences	Sertoli vs.	Leydig	Sertoli vs.	Spermatogonia	Sertoli vs.	Pachytene	Sertoli vs.	Spermatids
	below this column.		Between Cell-Types	Leydig		Spermatagonia		vs. Pachytene		Spermatids
1375856_at	---	---	1.59776e-15	6.55892e-16	541.598	9.66238e-15	270.378	8.90865e-16	472.127	9.21329e-16	465.147
1373478_at	---	---	4.8136e-13	2.23165e-13	153.358	1.89883e-12	104.541	2.68581e-13	143.364	2.74803e-13	142.183
1382291_at	---	---	1.73502e-12	7.66512e-13	111.528	9.35691e-12	69.2876	9.1852e-13	104.835	9.30069e-13	104.391
1377975_at	---	---	8.32843e-17	3.50241e-17	74.4302	1.6665e-16	64.1762	5.83816e-17	63.7247	7.23675e-17	59.7979
1377013_at	---	---	3.29462e-13	1.0837e-11	20.2867	3.76602e-13	63.9828	1.17439e-13	66.0711	1.24487e-13	64.9115
1374762_at	---	---	8.27061e-13	2.14699e-13	508.256	2.15641e-10	57.021	5.09995e-13	347.394	5.13056e-13	346.508
1397152_at	---	---	1.46924e-11	6.31755e-12	94.6272	9.76423e-11	55.2645	7.29524e-12	90.1977	7.59385e-12	89.0076
1377345_at	---	---	1.7793e-07	0.000261208	5.78784	1.06548e-07	48.1979	3.35833e-08	51.188	1.66888e-06	17.3217
1375223_at	---	---	2.42732e-07	3.51091e-08	104.612	1.16879e-06	43.2221	2.06653e-07	56.314	0.000199383	8.53548
1374920_at	---	---	4.82713e-08	1.21494e-08	200.163	3.60492e-06	35.8512	9.26686e-09	224.15	1.37121e-07	78.964
1373740_at	---	---	3.43428e-07	9.09553e-07	19.2139	2.73059e-07	34.1444	1.19451e-07	33.0283	1.44183e-07	31.3212
1371671_at	---	---	1.07146e-11	3.6443e-08	6.397	2.62251e-11	32.4878	4.43358e-12	39.418	5.00173e-12	38.1607
1380850_at	---	---	1.45251e-10	2.82347e-11	61.4807	1.39293e-09	27.653	8.57787e-11	44.3481	1.56676e-10	37.528
1377904_at	---	---	6.37706e-12	1.8428e-12	32.0125	1.24267e-11	25.8874	5.43914e-12	24.5686	6.69339e-12	23.4053
1393109_at	---	---	0.00130763	0.0101691	5.94254	0.000208302	24.99	0.000663713	13.6358	0.000736699	13.2008
1389550_at	---	---	2.54774e-12	4.3647e-13	35.1844	7.11445e-12	22.9861	6.32354e-12	18.6833	2.15054e-12	23.7818
1382482_at	---	---	1.81639e-06	0.000100848	6.87882	1.58931e-06	21.5424	5.19594e-07	22.7713	7.33529e-07	20.8254
1391725_at	---	---	4.066e-14	9.84856e-13	11.2811	1.15076e-13	21.3347	1.32323e-14	27.4973	1.00027e-14	29.4239
1394564_at	---	---	2.92146e-14	5.97449e-15	31.4758	1.09382e-13	20.4578	2.82775e-14	21.8127	3.35753e-14	20.9972
1378396_at	---	---	1.22661e-08	3.45692e-09	90.6442	1.65006e-06	19.236	5.24857e-08	38.1674	2.03179e-09	109.356
1378365_at	---	---	3.05388e-10	4.96623e-10	13.5127	2.77946e-10	18.8787	1.44036e-10	17.4202	1.6971e-10	16.8228
1385738_at	---	---	9.47642e-08	2.89142e-07	11.4909	7.83561e-08	18.7888	3.49871e-08	18.1093	3.87697e-08	17.6881
1382764_at	---	---	4.85713e-05	7.37494e-05	11.6009	3.03911e-05	17.9937	1.59345e-05	17.2043	1.64334e-05	17.0635
1390240_at	---	---	8.92259e-16	3.53619e-16	42.1251	5.18919e-14	16.7505	4.01337e-16	40.7204	4.36991e-16	39.8091
1389371_at	---	---	3.37272e-12	1.68734e-08	4.3758	9.6224e-12	16.5379	1.36202e-12	20.0562	1.64165e-12	19.2564
1393582_at	---	---	4.25803e-08	8.34612e-08	17.4013	2.68562e-07	16.5297	1.05046e-08	28.9696	1.15818e-08	28.2385
1390499_at	---	---	7.56723e-16	1.53079e-16	24.9047	3.50587e-15	15.9842	7.64902e-16	17.5251	7.69977e-16	17.5012
1397296_at	---	---	1.33289e-08	1.42693e-08	13.4744	1.71252e-08	15.9469	5.70505e-09	16.3342	6.43466e-09	15.9161
1376398_at	---	---	0.000872931	0.000381799	12.0427	0.000305412	15.7401	0.00032113	12.6478	0.000557788	10.8265
1397157_at	---	---	7.27668e-11	1.73779e-10	10.9697	7.58559e-11	15.6806	3.10971e-11	15.2249	3.44711e-11	14.9126
1388786_at	---	---	5.54156e-07	2.07291e-07	26.8904	4.3505e-06	15.537	2.27873e-07	26.2139	2.13126e-07	26.6899
1392971_at	---	---	1.16297e-06	6.5567e-07	18.0667	3.03575e-06	15.4846	2.78292e-07	22.3843	7.78477e-07	17.33
1392896_at	---	---	3.60364e-12	4.0466e-13	68.9234	4.12818e-10	15.4777	3.12418e-12	38.2989	6.53393e-12	31.5957
1398445_at	---	---	4.539e-09	1.68107e-09	26.3897	4.57101e-08	15.3802	2.06159e-09	25.0856	2.14089e-09	24.8534
1383148_at	---	---	7.77186e-11	2.85299e-11	15.169	8.38227e-11	15.0434	6.04429e-11	13.0888	1.03189e-10	11.8366
1390231_at	---	---	4.97737e-21	2.70074e-21	15.3968	9.01467e-21	15.0182	3.43404e-21	14.6961	3.60244e-21	14.5617
1379917_at	---	---	4.17728e-07	8.9422e-07	10.7931	5.33815e-07	14.6403	1.31288e-07	16.2711	1.44659e-07	15.9183
1371593_at	---	---	5.75817e-11	9.89946e-09	6.40367	2.24554e-10	14.5601	1.55814e-11	20.5846	1.60647e-11	20.4447
1381075_at	---	---	9.12311e-08	1.93215e-07	8.88593	4.10075e-08	14.4956	3.8786e-08	12.019	7.19618e-08	10.6615
1388966_at	---	---	3.38369e-08	2.55832e-09	28.0637	1.21384e-07	14.2712	7.1872e-08	13.0321	4.30726e-06	6.16766
1393075_at	---	---	9.61288e-13	1.95561e-08	19.3418	2.00279e-07	14.2243	7.25687e-13	586.648	1.97731e-13	1105.29
1372864_at	---	---	1.02646e-06	7.28125e-07	13.8231	1.87973e-06	13.6771	3.73836e-07	16.073	4.09831e-07	15.7367
1385563_at	---	---	1.40998e-15	6.86614e-16	14.1401	2.51019e-15	13.5458	1.04887e-15	13.0579	1.03109e-15	13.0994
1378093_at	---	---	6.66822e-10	2.49345e-11	50.578	1.52271e-08	13.5272	8.17931e-07	5.7266	3.55365e-07	6.49756
1390792_a_at	---	---	1.25369e-07	2.1893e-08	22.1825	4.99439e-07	13.4423	6.26636e-07	10.5942	4.13926e-08	19.0455
1390601_at	---	---	2.81588e-05	6.67383e-05	7.63663	1.16654e-05	13.432	8.32795e-06	11.9482	1.54651e-05	10.409
1393344_at	---	---	1.66243e-12	1.2293e-13	25.4917	7.50733e-12	13.3267	6.14023e-12	11.3976	8.06606e-12	10.8592
1392649_at	---	---	9.05062e-09	4.03911e-10	36.0202	7.5151e-08	13.2107	6.99844e-08	11.0594	6.1169e-07	7.47501
1396254_at	---	---	6.86021e-09	1.06342e-09	13.1552	3.63656e-09	12.5952	2.01097e-08	7.79188	1.34294e-07	5.83543
1379270_at	---	---	1.60434e-10	8.1477e-11	18.1848	1.4096e-09	12.5192	6.82569e-11	18.8992	6.99733e-11	18.7967
1383939_at	---	---	6.64851e-09	2.45184e-09	17.4903	3.25973e-08	12.5117	2.66619e-09	17.1724	4.48895e-09	15.3562
1391879_at	---	---	2.85994e-12	1.6139e-13	81.7069	8.59101e-10	12.4448	6.27013e-12	29.066	2.15456e-11	21.6756
1377333_at	---	---	2.84295e-12	1.65935e-12	11.3678	4.09212e-12	11.6743	1.18338e-12	12.0813	3.66874e-12	9.90884
1373559_at	---	---	1.13698e-11	2.70721e-12	30.4371	6.92074e-10	11.5029	7.44714e-12	23.8284	6.47971e-12	24.6193
1374543_at	---	---	2.95921e-08	6.28634e-08	8.28099	2.75023e-08	11.4579	9.89294e-09	11.5477	1.553e-08	10.6092
1397616_at	---	---	2.3972e-09	3.74446e-09	8.73287	2.79663e-09	10.9559	1.00311e-09	10.9892	1.12668e-09	10.7598
1373776_at	---	---	8.9713e-07	2.72813e-07	14.9783	3.07193e-06	10.7976	3.27813e-07	14.3797	6.33455e-07	12.4683
1374530_at	---	---	5.97851e-10	1.02008e-09	14.2699	1.32118e-08	10.5571	1.23273e-10	22.5823	2.00867e-10	20.1906
1395794_at	---	---	5.09515e-08	0.000324495	4.24965	5.8363e-06	10.2647	1.45242e-08	34.7836	1.60281e-08	33.8463
1380933_at	---	---	6.51554e-06	7.4923e-07	12.0543	4.07385e-06	10.1983	1.65799e-05	6.62877	3.24859e-05	5.89372
1383704_at	---	---	6.05003e-13	3.97589e-13	9.54249	1.04205e-12	9.68955	3.31154e-13	9.83554	4.13544e-13	9.4811
1380701_at	---	---	4.1197e-05	2.06609e-05	8.40557	2.94237e-05	9.23515	1.73885e-05	8.70467	2.03674e-05	8.42993
1378084_at	---	---	1.2228e-11	5.60152e-12	30.7109	5.13132e-09	9.17246	5.25643e-12	31.2078	5.92146e-12	30.285
1373537_at	---	---	6.02279e-10	1.38096e-07	4.12956	1.24708e-09	9.16809	1.88309e-10	10.6587	2.04802e-10	10.5015
1390431_at	---	---	1.42958e-12	6.22175e-10	7.2135	3.92527e-10	9.11452	2.89634e-13	32.6443	3.07375e-13	32.1565
1380195_at	---	---	5.30899e-05	2.39797e-05	11.4309	0.000138062	9.10349	1.61235e-05	12.5482	1.73368e-05	12.3344
1392704_at	---	---	5.37277e-06	4.11134e-05	5.49347	6.06504e-06	9.04396	3.49267e-06	8.51406	7.44634e-07	11.5599
1388670_at	---	---	6.08321e-14	1.97499e-15	27.3739	1.64434e-12	8.97553	5.47613e-12	6.42416	9.50992e-12	5.96545
1395228_at	---	---	3.02523e-09	5.13067e-08	13.4819	1.08909e-06	8.88762	5.79152e-10	39.7477	6.29714e-10	38.834
1397951_at	---	---	6.48586e-11	4.07857e-12	16.0775	3.38373e-10	8.67574	2.62538e-10	7.68163	5.02317e-10	6.96932
1382835_at	---	---	1.91114e-09	1.174e-09	68.8035	1.09902e-05	8.65599	7.19762e-10	80.7601	1.59464e-09	62.4021
1394290_at	---	---	2.47726e-11	8.37127e-12	12.4128	1.93433e-10	8.62299	1.19267e-11	11.6329	1.63651e-11	10.9919
1388500_at	---	---	7.99663e-15	6.33297e-09	5.93745	1.5351e-09	8.54679	3.7621e-15	170.921	4.05047e-15	166.314
1394714_at	---	---	6.20237e-06	3.62084e-05	13.9206	0.000614618	8.19551	1.15731e-06	36.5716	1.2293e-06	35.8998
1396263_at	---	---	5.21156e-13	3.33557e-07	4.19343	7.37795e-09	8.168	1.68888e-13	74.5609	3.21878e-13	61.1879
1382844_at	---	---	5.65913e-08	2.33113e-08	7.78032	5.03408e-08	8.04162	3.6729e-08	7.236	5.60647e-08	6.77645
1389388_at	---	---	1.58856e-06	3.35466e-05	4.80927	4.66949e-06	7.67148	9.27381e-06	5.88758	8.46032e-08	14.1021
1372104_at	---	---	6.36989e-07	6.9621e-08	14.4933	4.7617e-06	7.56109	3.28134e-07	10.5517	2.24967e-06	7.39711
1384471_at	---	---	5.09736e-17	1.9258e-17	8.64608	1.53626e-16	7.44158	3.42817e-17	7.92187	3.9537e-17	7.75657
1375016_at	---	---	6.7048e-15	1.41029e-10	5.58923	5.08017e-11	7.43235	1.45693e-15	53.6331	2.89557e-15	44.2458
1396850_at	---	---	0.00301864	0.000535467	7.89293	0.0013208	7.381	0.00142857	6.24718	0.00282811	5.32314
1395010_at	---	---	6.56588e-06	1.18733e-06	13.3329	4.73229e-05	7.37621	3.40341e-06	10.6302	3.85376e-06	10.3588
1379672_at	---	---	1.45762e-09	4.26697e-11	54.9007	8.71967e-07	7.32842	7.76546e-07	6.43791	2.23044e-06	5.4793
1376768_at	---	---	1.05943e-09	4.11777e-09	8.53844	3.24324e-08	7.18045	2.19146e-10	14.591	2.48742e-10	14.2252
1373285_at	---	---	9.08e-12	2.94375e-09	13.676	2.83465e-07	7.14531	3.77711e-12	74.1101	1.5936e-12	98.1749
1392507_at	---	---	2.98296e-13	1.88866e-13	9.05679	2.66389e-12	7.11278	1.05329e-13	9.96456	1.48872e-13	9.41185
1392003_at	---	---	2.59027e-08	1.05825e-08	7.03707	2.74351e-08	7.06809	1.67233e-08	6.5702	2.33956e-08	6.25543
1374324_at	---	---	6.96329e-09	3.80031e-08	5.06902	1.08018e-08	6.92933	3.21215e-09	7.16138	1.56045e-09	8.01
1394674_at	---	---	2.25457e-06	4.47903e-07	14.6854	4.29437e-05	6.87106	6.71447e-07	13.4258	2.44851e-06	10.2202
1384232_at	---	---	1.3915e-05	1.90835e-05	7.06461	4.92019e-05	6.86856	1.62675e-06	11.4788	8.73866e-06	8.18478
1379143_at	---	---	6.43767e-05	4.75816e-06	9.63563	6.9995e-05	6.66871	0.000173872	4.94425	0.000405387	4.28717
1379897_at	---	---	4.54371e-06	3.17055e-06	8.6457	3.11021e-05	6.60681	1.25081e-06	10.3668	1.2881e-06	10.306
1381780_at	---	---	2.18233e-08	1.08219e-09	14.6662	2.85374e-07	6.48353	6.14283e-08	7.10478	4.56101e-07	5.28318
1398600_at	---	---	2.53494e-21	3.65194e-17	14.9154	1.82975e-14	6.45728	1.02802e-21	306.028	1.19828e-21	287.52
1383750_at	---	---	2.21513e-09	2.17756e-09	6.0485	4.0934e-09	6.37227	5.87679e-10	7.30463	1.80805e-09	6.20655
1391460_at	---	---	2.29834e-09	7.1095e-06	15.4762	0.000719746	6.31612	2.75954e-09	185.211	3.9109e-10	427.619
1375868_at	---	---	1.58935e-07	1.30465e-06	5.35257	1.21752e-06	6.18888	2.98829e-08	9.84984	3.64757e-08	9.50263
1395345_at	---	---	2.07344e-05	4.04949e-05	4.56516	1.3467e-05	6.18318	6.50257e-06	6.06868	7.51923e-06	5.92719
1380896_at	---	---	2.80128e-11	8.58875e-12	6.70884	4.49999e-11	6.16454	2.40091e-11	5.8371	3.00728e-11	5.66913
1379789_at	---	---	1.86474e-12	9.9937e-13	6.21093	3.09928e-12	6.14568	1.1945e-12	6.06572	1.34415e-12	5.97247
1397859_x_at	---	---	0.00516877	0.00165512	5.71345	0.00221456	6.11628	0.00139305	5.94273	0.00277439	5.08125
1375045_at	---	---	2.40161e-08	8.15731e-09	6.84733	5.40093e-08	5.99201	1.06719e-07	4.80305	5.648e-09	7.23929
1395436_at	---	---	0.00242972	0.00141078	4.81579	0.000927435	5.98784	0.000730637	5.50526	0.000930592	5.23974
1377227_at	---	---	2.32963e-14	2.28811e-14	312.421	3.61331e-07	5.88654	3.20594e-14	271.991	3.24499e-14	270.658
1385176_at	---	---	9.97357e-07	3.21416e-07	7.20618	3.3575e-06	5.73204	4.20583e-07	6.89863	5.42828e-07	6.62322
1398131_at	---	---	0.0011299	0.000323068	5.88564	0.000849631	5.53012	0.000431944	5.55735	0.00044139	5.53376
1375689_at	---	---	0.00279518	0.00194111	5.86979	0.0043914	5.49976	0.000568479	7.86876	0.000583028	7.82075
1383102_at	---	---	2.04814e-07	1.02108e-05	4.82243	1.02484e-05	5.46717	1.28913e-06	6.62016	7.53439e-09	17.6081
1390458_at	---	---	2.09677e-06	2.90818e-07	15.698	0.000137803	5.43354	1.11569e-06	11.7005	2.27571e-06	10.1036
1395032_at	---	---	1.23071e-06	4.83322e-07	5.55859	1.47344e-06	5.39616	6.65161e-07	5.3121	7.58243e-07	5.21548
1379975_at	---	---	0.000895188	0.00033466	5.29687	0.000603219	5.37964	0.000316338	5.35307	0.000331603	5.30597
1394726_at	---	---	1.83774e-07	1.79281e-08	10.9707	3.54986e-06	5.31361	1.05607e-07	8.00084	6.49883e-07	5.99039
1381085_at	---	---	1.33679e-07	9.77573e-08	4.50241	7.25772e-08	5.28379	1.00009e-07	4.48997	9.37242e-08	4.52556
1378965_at	---	---	3.67888e-06	8.62156e-06	5.42145	2.64813e-05	5.17478	6.47157e-07	8.33183	9.57495e-07	7.77538
1391148_at	---	---	6.71069e-11	6.22799e-10	11.5123	2.69654e-07	5.14761	1.76697e-11	24.2613	1.61391e-11	24.7868
1376226_at	---	---	4.70939e-10	1.76614e-06	5.27432	5.68781e-06	5.05349	1.26275e-10	34.4344	1.49773e-10	32.922
1395079_at	---	---	3.08993e-09	1.47681e-10	13.0324	1.73372e-07	4.9628	1.44882e-08	6.10143	1.44596e-08	6.10314
1376773_at	---	---	5.70811e-09	0.0002264	4.26656	0.000189689	4.94005	3.06831e-09	47.3973	1.93736e-09	54.4381
1383253_at	---	---	1.66842e-09	1.98122e-06	4.3224	1.79068e-06	4.92844	4.79538e-10	17.2252	3.27887e-10	18.7122
1394871_at	---	---	7.41605e-07	2.64342e-07	10.7819	7.04869e-05	4.73044	6.19342e-07	9.16292	1.71223e-07	11.7532
1378591_at	---	---	1.14965e-06	5.50405e-08	18.2168	0.000149829	4.68665	3.12998e-06	7.93182	8.35143e-06	6.66245
1394620_at	---	---	4.07324e-08	1.7916e-08	4.66401	5.72633e-08	4.55791	2.50563e-08	4.4804	2.57161e-08	4.46664
1390047_at	---	---	1.13496e-09	7.25751e-07	6.08066	1.34523e-05	4.51117	2.04464e-10	31.0125	4.51769e-10	25.4175
1368046_at	---	---	2.76057e-06	2.80728e-07	20.4062	0.000925547	4.4354	1.03895e-05	9.0686	1.86519e-06	13.0647
1398450_at	---	---	6.17604e-11	1.15221e-09	22.2121	2.8879e-05	4.22851	2.39832e-11	63.1375	2.60132e-11	61.5862
1390809_at	---	---	8.9936e-11	4.49701e-12	470.758	0.000393897	4.22667	3.55983e-08	22.5915	1.19557e-06	10.337
1367794_at	A2m	alpha-2-macroglobulin /// alpha-2-macroglobulin-like	6.47511e-09	1.07515e-08	32.2413	9.15879e-10	93.1506	6.37132e-09	37.2453	4.02464e-07	13.4102
1377375_at	Aass	aminoadipate-semialdehyde synthase	1.14193e-11	2.38876e-08	6.03517	5.18274e-12	39.4583	3.99091e-12	32.0915	3.53008e-11	19.1647
1368561_at	Abcd2	ATP-binding cassette, subfamily D (ALD), member 2	1.46873e-07	7.18504e-08	9.29693	1.7177e-07	9.43254	8.31373e-08	9.05813	9.1082e-08	8.91297
1368111_at	Abtb2	ankyrin repeat and BTB (POZ) domain containing 2	2.32891e-15	1.82605e-15	29.1612	5.99797e-15	28.3186	1.05832e-15	33.3836	1.34227e-15	31.4532
1373778_at	Acacb	acetyl-CoA carboxylase beta	3.70148e-11	9.66785e-12	8.07204	4.2716e-11	7.54484	2.1177e-10	5.26015	2.15699e-11	7.15779
1373389_at	Acad9	acyl-CoA dehydrogenase family, member 9	9.10595e-10	0.000125274	4.09485	2.53128e-05	5.96865	2.05382e-09	37.7036	1.2918e-10	87.7332
1387101_at	Acsl4	acyl-CoA synthetase long-chain family member 4	9.42751e-15	2.32424e-07	5.10165	1.0814e-07	6.51093	1.20272e-14	317.817	5.35814e-15	449.473
1372162_at	Acss1	acyl-CoA synthetase short-chain family member 1	3.48064e-12	7.99926e-10	18.8714	5.12483e-11	49.4008	7.10574e-13	140.792	8.99001e-13	129.416
1370857_at	Acta2	actin, alpha 2, smooth muscle, aorta	0.000773972	0.000110024	10.9876	0.0055951	4.92165	0.00026482	8.86315	0.000511697	7.57673
1386869_at	Actg2	actin, gamma 2, smooth muscle, enteric	1.5188e-07	1.35727e-08	16.112	1.54688e-07	11.8515	6.13842e-07	7.70847	3.84969e-06	5.71546
1385069_at	Acvr1	activin A receptor, type I	3.99267e-06	0.000263428	8.37789	1.90874e-05	20.024	8.55297e-07	38.8378	9.11052e-07	38.0855
1398277_at	Acvr1	activin A receptor, type I	1.98628e-06	5.18438e-06	4.58659	6.58031e-06	5.00398	4.77548e-07	6.49805	4.63112e-07	6.52933
1370955_at	Adam10	ADAM metallopeptidase domain 10	0.000226174	0.000190328	8.14893	0.000701146	7.06205	5.00126e-05	11.1119	5.07138e-05	11.075
1369725_at	Adap2	ArfGAP with dual PH domains 2	4.90392e-05	6.82403e-05	6.13879	4.01336e-05	7.89484	1.51432e-05	8.16538	1.47802e-05	8.20439
1371696_at	Adgrg1	adhesion G protein-coupled receptor G1	1.98045e-06	2.71404e-07	59.3735	5.31889e-05	15.6634	4.95348e-07	48.6575	6.36446e-05	12.2062
1387219_at	Adm	adrenomedullin	1.87249e-10	1.15146e-10	16.2312	3.0867e-10	16.3728	1.10873e-10	16.3598	1.08986e-10	16.4186
1370584_a_at	Adora1	adenosine A1 receptor	0.00254369	0.000686489	5.53083	0.00147576	5.36567	0.00100529	5.11808	0.0009917	5.13218
1387721_at	Adora1	adenosine A1 receptor	3.40039e-06	1.12283e-06	5.53929	5.35127e-06	5.01759	1.90829e-06	5.1319	1.71633e-06	5.20991
1393048_at	Adra2a	adrenoceptor alpha 2A	8.3596e-14	3.77137e-14	48.4193	1.20104e-13	47.1342	6.1082e-14	42.3776	7.88447e-14	39.5623
1378284_at	Agpat5	1-acylglycerol-3-phosphate O-acyltransferase 5	1.11889e-11	1.12199e-11	5.70077	1.41775e-11	6.34631	5.33843e-12	6.287	7.25688e-12	6.03402
1388230_at	Ajuba	ajuba LIM protein	1.59013e-11	1.08708e-11	17.3094	2.33706e-11	18.3627	7.85218e-12	18.5496	1.22797e-11	16.8731
1373122_at	Ajuba	ajuba LIM protein	5.9788e-11	2.67751e-06	8.95456	2.64243e-07	17.8495	3.06883e-11	215.984	1.40396e-11	297.515
1368121_at	Akr7a3	aldo-keto reductase family 7, member A3 (aflatoxin aldehyde reductase)	3.067e-10	1.21345e-10	82.1412	6.7945e-09	33.322	1.35855e-10	79.1502	1.35542e-10	79.2098
1367985_at	Alas2	5'-aminolevulinate synthase 2	8.05244e-14	3.39931e-14	395.077	7.59085e-13	172.9	4.09911e-14	364.503	4.0674e-14	365.715
1368139_s_at	Alpl	alkaline phosphatase, liver/bone/kidney	1.30854e-06	3.52188e-05	13.0951	1.08479e-06	45.0676	4.32525e-07	45.1469	4.21713e-07	45.5116
1368243_at	Amhr2	anti-Mullerian hormone receptor, type II	2.86505e-13	1.4771e-08	10.0695	2.70958e-10	29.6311	9.15488e-14	284.89	9.14786e-14	284.979
1374622_at	Amot	angiomotin	4.92363e-10	7.17359e-06	6.64714	1.93604e-08	28.6418	1.62369e-10	88.1453	1.63801e-10	87.8858
1384913_at	Amot	angiomotin	8.77754e-06	9.78965e-07	6.82275	2.77808e-05	4.64072	7.50907e-06	4.98147	1.08974e-05	4.72041
1374207_at	Angpt2	angiopoietin 2	1.09818e-05	0.00260373	4.50632	9.50866e-06	20.0512	4.22791e-06	19.8211	5.24363e-06	18.7246
1377949_s_at	Anks1a	ankyrin repeat and sterile alpha motif domain containing 1A	4.46044e-07	0.000713864	4.8261	2.5612e-06	19.81	4.46025e-08	48.0141	1.11121e-06	19.5234
1380895_at	Aplp2	amyloid beta (A4) precursor-like protein 2	2.51393e-10	1.22781e-11	28.5384	2.14208e-08	7.80969	2.44194e-09	9.51215	6.96468e-10	11.9246
1398258_at	Apod	apolipoprotein D	1.67469e-14	9.13882e-15	245.442	3.77428e-14	213.635	1.01556e-14	235.395	1.08119e-14	229.66
1397179_at	Appl1	adaptor protein, phosphotyrosine interaction, PH domain and leucine zipper containing 1	0.000833153	0.000367796	9.94617	0.0168345	4.23869	0.000224835	11.3159	0.000219848	11.3832
1368568_at	Aqp2	aquaporin 2 (collecting duct)	7.90017e-10	2.60686e-09	7.84567	8.02022e-10	11.409	3.2664e-10	11.1581	3.17977e-10	11.2128
1368316_at	Aqp8	aquaporin 8	5.66503e-08	4.33225e-09	2677.94	4.87018e-07	345.272	3.39698e-07	263.887	5.99875e-08	614.605
1376523_at	Arid4a	AT rich interactive domain 4A (Rbp1 like)	1.63479e-05	0.000461519	4.88708	7.64661e-07	23.8737	0.000320316	5.22684	5.12286e-05	7.42699
1382312_at	Arid5b	AT rich interactive domain 5B (Mrf1 like)	1.1689e-06	8.26272e-06	6.11767	1.77346e-07	15.1964	6.78011e-07	9.52531	2.05929e-06	7.7644
1373315_at	Arnt2	aryl hydrocarbon receptor nuclear translocator 2	1.32714e-10	2.84705e-11	17.8427	3.8141e-10	12.9857	1.08262e-10	13.5848	1.59254e-10	12.6126
1382847_at	Ash1l	ash1 (absent, small, or homeotic)-like (Drosophila)	0.00708487	0.00296283	5.37529	0.00335649	5.9582	0.0019815	5.91219	0.00217182	5.78499
1368465_at	Asic2	acid-sensing (proton-gated) ion channel 2	1.20396e-07	6.30837e-08	13.6642	1.53408e-07	13.8538	6.47908e-08	13.588	6.95003e-08	13.3903
1389273_at	Atg4b	autophagy related 4B, cysteine peptidase	6.02237e-08	6.62925e-07	8.91455	7.34704e-05	4.65101	5.05986e-08	14.89	5.31262e-09	25.1195
1386911_at	Atp1a2	ATPase, Na+/K+ transporting, alpha 2 polypeptide	1.11732e-14	2.42721e-07	4.29076	1.77523e-09	10.172	6.73236e-15	219.018	8.08162e-15	204.079
1369798_at	Atp1b2	ATPase, Na+/K+ transporting, beta 2 polypeptide	1.3016e-12	7.246e-13	36.4494	5.16033e-12	28.8987	6.29039e-13	37.8351	6.97508e-13	36.8164
1379906_at	Atp1b2	ATPase, Na+/K+ transporting, beta 2 polypeptide	8.26701e-10	1.47178e-07	13.0159	8.2675e-06	7.11764	3.15751e-10	62.8175	1.37557e-10	81.9975
1398930_at	Atp6v0b	ATPase, H+ transporting, lysosomal V0 subunit B	6.78451e-08	0.00287341	5.16671	0.0039486	5.44704	1.3905e-08	200.484	1.20866e-07	86.6791
1398554_at	Atp6v0b	ATPase, H+ transporting, lysosomal V0 subunit B	1.69943e-05	5.98378e-06	4.56936	2.51774e-05	4.20504	8.18206e-06	4.37926	7.2344e-06	4.45272
1369342_at	Atp7a	ATPase, Cu++ transporting, alpha polypeptide	0.0026265	0.000774282	7.30917	0.00200379	6.71447	0.000860487	7.12631	0.00088736	7.07399
1384791_at	B3gnt2	UDP-GlcNAc:betaGal beta-1,3-N-acetylglucosaminyltransferase 2	1.30806e-09	4.13433e-05	4.6643	1.74307e-05	6.0934	1.24757e-09	39.7076	2.23294e-10	66.2238
1398272_at	B4galnt1	beta-1,4-N-acetyl-galactosaminyl transferase 1	2.60004e-08	1.41026e-09	69.8552	9.18496e-07	15.4059	4.9617e-05	5.81786	1.39798e-07	19.3051
1379289_at	B4galt7	xylosylprotein beta 1,4-galactosyltransferase, polypeptide 7	4.13139e-12	5.19851e-09	10.9055	6.06892e-12	72.7024	2.22752e-12	71.6284	1.58307e-12	79.8129
1389047_at	Bag2	Bcl2-associated athanogene 2	2.50841e-10	1.71738e-08	12.0724	2.35675e-09	23.0705	2.78264e-11	57.8634	1.34408e-10	36.9309
1375941_at	Baiap2l1	BAI1-associated protein 2-like 1	5.6653e-09	2.41734e-08	14.1377	5.75688e-07	9.13109	1.75582e-09	25.7028	8.64917e-10	30.7695
1391293_at	Bbox1	butyrobetaine (gamma), 2-oxoglutarate dioxygenase (gamma-butyrobetaine hydroxylase) 1	4.73506e-14	2.76175e-14	74.7591	8.30439e-14	73.8842	2.99964e-14	72.8596	3.23337e-14	71.1855
1369546_at	Bbox1	butyrobetaine (gamma), 2-oxoglutarate dioxygenase (gamma-butyrobetaine hydroxylase) 1	8.38712e-12	1.90847e-12	50.7658	2.51747e-11	33.3834	7.30843e-12	35.1093	9.06978e-12	33.1919
1374856_at	Bcdin3d	BCDIN3 domain containing	2.59084e-06	1.43494e-05	4.10874	4.59334e-06	5.43827	1.17778e-06	5.84559	3.91331e-07	6.94194
1373494_at	Bcr	breakpoint cluster region	3.36619e-08	2.88748e-07	15.4336	2.53841e-06	11.6786	5.6724e-09	42.2394	7.55698e-09	38.8999
1373458_at	Bex4	brain expressed, X-linked 4	1.52074e-14	1.06897e-14	225.208	2.07694e-08	7.33256	1.96279e-14	178.415	1.48747e-14	198.177
1369415_at	Bhlhe40	basic helix-loop-helix family, member e40	6.13333e-10	0.000376859	4.25709	4.75925e-09	70.6245	4.95147e-10	108.319	5.27252e-10	105.942
1376843_at	Bmpr2	bone morphogenetic protein receptor, type II (serine/threonine kinase)	2.31436e-11	1.35156e-11	38.0164	4.10559e-11	37.3045	1.36898e-11	37.8858	1.4573e-11	37.2567
1383201_at	Bmpr2	bone morphogenetic protein receptor, type II (serine/threonine kinase)	1.6611e-07	2.37212e-07	20.1185	0.00131621	4.05165	5.65426e-08	29.1291	1.02152e-07	24.9054
1390637_at	Bnip2	BCL2/adenovirus E1B interacting protein 2	1.43102e-13	1.13874e-09	10.2022	6.41113e-08	6.2493	5.24532e-14	128.574	5.19993e-14	128.968
1374283_at	Bptf	bromodomain PHD finger transcription factor	1.48383e-05	0.000530879	8.47838	7.64115e-07	77.0731	0.00992678	4.16183	0.000118975	12.4301
1376657_at	Cadm1	cell adhesion molecule 1	2.49791e-12	3.3077e-08	5.10406	2.46311e-12	37.0233	3.20605e-12	26.5654	1.24077e-12	33.643
1368824_at	Cald1	caldesmon 1	2.75712e-05	0.00700202	4.67627	0.0125524	4.52958	2.91177e-06	38.9204	2.41186e-05	20.4492
1384836_at	Calml3	calmodulin-like 3	1.33952e-16	5.47079e-17	45.8086	3.51116e-16	37.119	9.29915e-17	39.704	9.92496e-17	39.0273
1371855_at	Camk2g /// NEWGENE_621802	calcium/calmodulin-dependent protein kinase II gamma /// calcium/calmodulin-dependent p	3.08976e-11	7.52124e-07	7.02517	4.71368e-08	14.0444	7.00597e-12	119.072	1.3196e-11	95.7488
1369993_at	Camk2g /// NEWGENE_621802	calcium/calmodulin-dependent protein kinase II gamma /// calcium/calmodulin-dependent p	6.28149e-11	3.11392e-08	4.40543	7.42709e-11	12.7088	2.65213e-11	12.6912	2.78396e-11	12.576
1373118_at	Camsap3	calmodulin regulated spectrin-associated protein family, member 3	2.30534e-16	1.19295e-16	244.444	7.56069e-16	181.403	1.33478e-16	233.869	1.354e-16	232.562
1391030_at	Camta1	calmodulin binding transcription activator 1	1.65618e-06	1.09189e-05	5.26626	6.10886e-06	6.63288	1.88192e-07	10.5818	8.20214e-07	8.06198
1368425_at	Caskin1	CASK interacting protein 1	9.29274e-16	4.69683e-16	39.7638	2.00566e-15	35.9839	6.2162e-16	36.9438	6.26975e-16	36.8616
1387401_at	Casq2	calsequestrin 2 (cardiac muscle)	3.54253e-08	5.74344e-09	7.57073	3.47849e-08	6.67713	4.03399e-08	5.68178	1.5204e-07	4.76497
1389155_at	Cbarp	calcium channel, voltage-dependent, beta subunit associated regulatory protein	8.0185e-15	3.78458e-15	16.9881	1.22545e-12	7.47211	3.50214e-15	17.2603	3.4507e-15	17.3129
1385426_at	Ccdc109b	coiled-coil domain containing 109B	7.52683e-12	2.99605e-12	49.7707	9.60629e-11	26.1995	3.61262e-12	47.1873	3.68641e-12	46.9182
1369814_at	Ccl20	chemokine (C-C motif) ligand 20	1.81552e-05	4.52883e-06	14.9099	2.68476e-05	11.893	1.0048e-05	12.3533	1.0296e-05	12.2839
1385414_at	Cd8a	CD8a molecule	1.68742e-05	0.000184959	7.28174	1.04491e-05	17.2744	5.18934e-06	16.6272	5.49416e-06	16.3901
1368393_at	Cd93	CD93 molecule	8.96625e-07	0.000624311	11.169	1.04196e-06	130.25	4.0592e-07	131.727	4.21351e-07	129.748
1391127_at	Cdc42	cell division cycle 42	2.28065e-07	9.37604e-08	13.9901	1.39535e-06	9.74554	8.73781e-08	14.2023	9.88932e-08	13.8324
1387695_at	Cdc42bpb	CDC42 binding protein kinase beta (DMPK-like)	2.66117e-06	3.18143e-06	10.0499	3.90803e-06	11.5595	1.01393e-06	12.7793	7.44388e-07	13.6741
1389378_at	Cdc42ep5	CDC42 effector protein (Rho GTPase binding) 5	1.12163e-09	6.95387e-06	5.13666	8.14447e-09	22.0353	7.18088e-10	31.4887	2.64572e-10	41.2517
1392542_at	Cdc42se2	CDC42 small effector 2 /// CDC42 small effector 2-like	1.4703e-10	5.66754e-11	33.9482	2.91191e-08	10.6257	6.04021e-11	33.387	7.7586e-11	31.2912
1394639_at	Cdc42se2	CDC42 small effector 2 /// CDC42 small effector 2-like	2.23729e-10	8.26507e-11	10.7513	1.93247e-09	7.55515	1.00519e-10	10.3873	1.28085e-10	9.95996
1388448_at	Cdc42se2	CDC42 small effector 2 /// CDC42 small effector 2-like	1.99822e-15	2.60584e-11	10.211	1.64549e-09	6.28464	8.93587e-16	135.831	6.61035e-16	151.289
1387259_at	Cdh2	cadherin 2	1.77656e-12	7.52728e-13	105.65	1.6504e-11	55.2792	8.84173e-13	100.051	8.76017e-13	100.364
1368642_at	Cdh2	cadherin 2	1.06911e-12	4.32951e-14	39.3581	4.61324e-11	10.8127	8.36167e-12	12.1949	1.42383e-11	11.0752
1368970_at	Cdh23	cadherin-related 23	1.77379e-13	5.79977e-14	132.911	1.23564e-12	68.5138	8.77658e-14	114.996	1.39035e-13	98.3932
1378152_at	Cdkl5	cyclin-dependent kinase-like 5	2.26222e-14	2.05963e-10	10.6501	8.00163e-14	94.9568	1.01403e-14	133.739	1.02122e-14	133.405
1387391_at	Cdkn1a	cyclin-dependent kinase inhibitor 1A	1.39031e-07	6.23569e-08	13.9896	2.16947e-07	13.1406	7.55397e-08	13.4369	7.89273e-08	13.3145
1367755_at	Cdo1	cysteine dioxygenase type 1	2.62656e-09	3.97846e-10	37.2705	1.17039e-08	20.4028	2.81544e-09	22.5943	2.9245e-09	22.3898
1383857_at	Cdsn	corneodesmosin	1.9249e-11	1.05384e-11	31.682	3.16222e-11	31.227	1.24603e-11	30.3651	1.26438e-11	30.2535
1368472_at	Celsr3	cadherin, EGF LAG seven-pass G-type receptor 3	4.24826e-09	1.71494e-09	6.36803	6.3187e-09	6.10244	2.93044e-09	5.91104	3.07586e-09	5.87213
1389107_at	Cgnl1	cingulin-like 1	1.87462e-08	1.54459e-06	19.8082	5.03824e-08	72.2893	4.27003e-09	122.661	6.04509e-09	107.972
1387235_at	Chga	chromogranin A	1.31436e-08	5.26745e-09	18.1116	2.10049e-08	16.5853	8.10668e-09	16.466	9.27003e-09	15.994
1390944_at	Chmp4c	charged multivesicular body protein 4C	1.61738e-13	1.30133e-13	50.752	7.91927e-14	81.2361	1.49624e-13	48.7802	2.18859e-13	43.8729
1370805_at	Cited1	Cbp/p300-interacting transactivator with Glu/Asp-rich carboxy-terminal domain 1	9.98871e-13	1.79534e-12	138.858	2.00973e-07	8.97868	5.15865e-13	222.328	6.22767e-13	206.525
1369609_at	Cldn11	claudin 11	8.81636e-09	5.11444e-05	8.50888	8.9047e-07	28.3314	1.78311e-09	161.873	3.67319e-09	123.025
1374630_at	Clic3	chloride intracellular channel 3	9.10366e-13	4.78496e-13	32.4427	1.68078e-12	30.8356	5.94808e-13	30.7132	6.14591e-13	30.4635
1387420_at	Clic4	chloride intracellular channel 4	2.37844e-05	9.19499e-06	38.9884	0.00358143	7.73156	9.46209e-06	38.6158	9.5515e-06	38.4943
1377765_at	Clic4	chloride intracellular channel 4	1.46331e-05	2.27598e-05	39.0546	0.0133725	6.07338	6.54447e-06	61.1933	3.9156e-06	74.2749
1388246_at	Clu	clusterin	0.00149082	0.000372513	9.64227	0.0037737	6.19452	0.000446805	9.20367	0.000460266	9.13426
1367784_a_at	Clu	clusterin	1.0176e-07	4.3723e-06	23.0761	0.00577066	4.60056	1.95113e-07	59.757	1.15974e-08	168.1
1373650_at	Cmas	cytidine monophosphate N-acetylneuraminic acid synthetase	3.58127e-07	8.67217e-05	7.3369	0.000286312	6.65726	1.5682e-06	18.0915	1.62766e-08	67.2115
1372478_at	Cmtm7	CKLF-like MARVEL transmembrane domain containing 7	3.13693e-10	1.73986e-08	8.3093	1.38728e-09	16.1359	8.16424e-11	24.2274	7.37217e-11	24.8245
1374491_at	Cmtm8	CKLF-like MARVEL transmembrane domain containing 8	1.22953e-15	5.18367e-15	47.4958	1.53337e-15	94.9109	5.0144e-16	96.4068	5.11846e-16	95.7588
1367785_at	Cnn1	calponin 1, basic, smooth muscle	1.39402e-08	1.83914e-08	36.9535	1.48923e-08	52.6682	5.55966e-09	52.5982	7.3111e-09	48.3966
1390815_at	Cnnm1	cyclin and CBS domain divalent metal cation transport mediator 1	1.02757e-16	4.72909e-17	7.0632	1.75344e-16	6.83303	7.36981e-17	6.6431	8.85221e-17	6.48055
1381390_at	Cnst	consortin, connexin sorting protein	2.77314e-07	1.53077e-08	20.142	2.76301e-06	8.28391	5.13112e-07	9.59259	4.58167e-06	6.49992
1388459_at	Col18a1	collagen, type XVIII, alpha 1	1.52061e-07	3.65975e-06	34.6815	9.15011e-06	34.0214	3.75927e-08	180.308	2.13461e-08	228.74
1388143_at	Col18a1	collagen, type XVIII, alpha 1	1.81555e-08	8.70309e-09	71.0906	1.53665e-06	20.555	1.25242e-08	63.0909	4.13336e-09	91.5759
1382954_at	Corin	corin, serine peptidase	9.37521e-09	2.14029e-06	10.5145	3.3063e-10	166.714	1.41452e-06	11.4568	1.37137e-07	19.3578
1391656_at	Cpm	carboxypeptidase M	7.22164e-05	2.53135e-05	5.53003	5.85302e-05	5.48396	3.358e-05	5.28158	3.68991e-05	5.20194
1391448_at	Crim1	cysteine rich transmembrane BMP regulator 1 (chordin like)	1.12459e-07	1.48903e-07	7.5543	1.53943e-08	13.7081	4.84941e-07	6.26176	1.47984e-07	7.56201
1382037_at	Crim1	cysteine rich transmembrane BMP regulator 1 (chordin like)	3.27292e-08	1.24515e-08	9.58683	2.63494e-07	6.7653	1.46544e-08	9.31613	1.4239e-08	9.36312
1387922_at	Crispld2	cysteine-rich secretory protein LCCL domain containing 2	2.70193e-06	8.64134e-05	7.32982	6.73643e-05	9.08521	2.20939e-07	30.2967	1.43757e-06	18.444
1368059_at	Crym	crystallin, mu	1.63242e-10	3.06939e-11	104.587	3.66549e-10	64.9026	1.48208e-10	62.5083	2.87066e-10	51.1682
1385044_at	Csrnp3	cysteine-serine-rich nuclear protein 3	3.00099e-10	1.7336e-08	11.8435	2.82062e-10	38.9278	1.08757e-10	38.136	1.21353e-10	37.0198
1370404_at	Cst12	cystatin 12	1.01534e-14	5.65197e-16	2008.4	8.76477e-12	58.8623	1.16558e-13	176.661	2.34229e-14	334.511
1385763_at	Cst9l	cystatin 9-like	3.95884e-13	2.0821e-14	1668.98	3.94848e-12	237.355	7.33088e-12	126.288	1.6372e-12	221.733
1367631_at	Ctgf	connective tissue growth factor	3.20006e-08	2.25207e-07	35.5369	0.00133765	5.22687	8.89729e-09	101.586	1.81168e-08	79.1145
1398354_at	Ctnnal1	catenin (cadherin associated protein), alpha-like 1	7.85597e-11	1.92308e-09	9.78152	5.61283e-09	9.66333	4.51893e-12	36.0807	1.05805e-10	17.0993
1375854_at	Ctnnbip1	catenin, beta-interacting protein 1	8.97949e-12	1.26447e-11	20.1751	4.45303e-10	12.0389	2.45477e-12	29.6499	2.53878e-12	29.4033
1370245_at	Ctsl	cathepsin L	3.38137e-15	4.70051e-09	7.68285	1.03244e-07	5.61757	2.3034e-15	386.829	2.39534e-15	380.386
1387037_at	Cubn	cubilin (intrinsic factor-cobalamin receptor)	2.92003e-16	1.69009e-16	40.3864	4.98031e-16	40.2868	1.93355e-16	38.9734	2.07079e-16	38.2775
1381244_at	Cux1	cut-like homeobox 1	1.53977e-07	7.1038e-08	23.289	2.0419e-07	22.6704	8.74328e-08	22.1051	9.08512e-08	21.8947
1379365_at	Cxcl11	chemokine (C-X-C motif) ligand 11	3.60535e-10	3.56225e-09	81.3856	3.18458e-07	27.7735	6.96149e-11	373.978	9.09626e-11	332.687
1374939_at	Cyfip2	cytoplasmic FMR1 interacting protein 2	2.86875e-06	1.74494e-06	4.52348	9.6561e-06	4.05502	3.85881e-07	5.55762	4.1706e-06	4.04806
1387583_at	Cyp26a1	cytochrome P450, family 26, subfamily a, polypeptide 1	4.79067e-21	2.88205e-21	71.3737	8.65207e-21	70.8999	3.21142e-21	69.0633	3.19911e-21	69.1439
1387513_at	Cyth3	cytohesin 3	1.04173e-09	4.35465e-10	14.7289	4.0033e-09	11.6254	5.13749e-10	14.2454	5.99348e-10	13.8135
1386410_at	Cytip	cytohesin 1 interacting protein	5.7016e-09	3.10671e-09	10.8513	7.16139e-09	11.1831	3.39806e-09	10.675	3.81552e-09	10.4527
1377392_at	Daam2	dishevelled associated activator of morphogenesis 2	5.00072e-12	6.6777e-13	156.998	2.5393e-10	33.7984	5.52847e-12	76.016	4.57063e-12	80.7976
1392391_at	Dag1	dystroglycan 1 (dystrophin-associated glycoprotein 1)	1.48329e-06	3.1859e-06	4.55266	2.55616e-06	5.3076	3.42061e-07	6.25706	5.28024e-07	5.86239
1387451_at	Dcbld2	discoidin, CUB and LCCL domain containing 2	2.5671e-06	9.61254e-07	12.8103	8.9116e-06	9.62316	1.2281e-06	12.1518	9.13693e-07	12.9523
1367848_at	Dctn1	dynactin 1	3.13336e-06	5.86205e-06	4.90855	2.52614e-05	4.48489	6.01688e-06	4.89026	2.13183e-07	8.27335
1374966_at	Dcx	doublecortin	1.01662e-10	5.13475e-11	90.7704	1.44112e-10	90.8018	6.14417e-11	85.5006	8.37975e-11	77.2326
1387111_at	Ddah1	dimethylarginine dimethylaminohydrolase 1	7.71005e-14	7.96208e-08	5.68605	9.06971e-09	9.29282	4.05035e-14	173.879	3.63262e-14	181.128
1370217_at	Ddr1	discoidin domain receptor tyrosine kinase 1	7.95786e-09	2.65474e-09	18.3041	1.26992e-09	27.7216	8.10168e-07	6.2888	2.29265e-07	7.71272
1383650_at	Ddx26b	DEAD/H (Asp-Glu-Ala-Asp/His) box polypeptide 26B	1.01844e-07	7.44624e-06	3.99299	1.70046e-06	5.49804	8.99172e-09	11.2338	6.08109e-08	8.00589
1384805_at	Defb24	defensin beta 24	6.26567e-10	6.69194e-07	10.52	3.00909e-06	9.33184	3.17793e-10	73.8314	8.68539e-11	114.548
1367600_at	Des	desmin	2.77636e-05	0.00054695	10.0544	1.66806e-05	35.8996	7.53109e-06	35.4386	1.10007e-05	31.3781
1389195_at	Dffa	DNA fragmentation factor, alpha polypeptide	2.06301e-09	9.5544e-08	7.88439	1.48041e-06	5.90371	3.28002e-09	14.763	1.14993e-10	32.1355
1379435_at	Dguok	deoxyguanosine kinase	0.0161276	0.0155314	4.60215	0.00426017	7.68687	0.00935006	5.30694	0.00282153	7.41262
1384864_at	Dhh	desert hedgehog	9.99972e-06	3.11256e-06	5.38557	2.1557e-05	4.59061	4.06238e-06	5.17845	5.17632e-06	4.99938
1395579_at	Dhx32	DEAH (Asp-Glu-Ala-His) box polypeptide 32	5.009e-11	4.87653e-11	17.3004	4.51777e-11	22.1244	8.35868e-11	15.4652	1.61968e-11	22.0524
1382552_at	Dip2c	disco-interacting protein 2 homolog C	2.43815e-08	1.57673e-08	6.0739	1.20135e-07	5.24543	8.31581e-09	6.66218	1.01149e-08	6.47362
1370328_at	Dkk3	dickkopf WNT signaling pathway inhibitor 3	2.88301e-11	8.38943e-13	31.4666	6.30696e-09	6.76155	1.40903e-09	7.28302	1.62616e-09	7.12738
1368938_at	Dll1	delta-like 1 (Drosophila)	5.50902e-05	3.91028e-05	7.80957	4.70772e-05	8.84533	1.89938e-05	9.05275	2.02778e-05	8.93049
1386239_at	Dmrta1	DMRT-like family A1	6.53078e-17	3.74767e-17	93.0661	1.0778e-16	93.569	4.3488e-17	88.6891	4.82275e-17	85.7935
1383765_at	Dmrtc1a	DMRT-like family C1a /// doublesex- and mab-3-related transcription factor C1-like	2.58538e-13	2.10053e-14	655.567	9.52558e-13	202.132	1.1275e-12	128.369	9.37257e-13	137.129
1377835_at	Dock8	dedicator of cytokinesis 8	5.50842e-08	0.000643583	3.99287	7.55124e-07	17.8422	1.08991e-08	42.8935	5.41042e-08	27.4406
1371049_at	Dpysl4	dihydropyrimidinase-like 4	1.03737e-10	5.44069e-11	61.6909	1.87999e-10	57.8915	6.66078e-11	58.0039	6.26655e-11	59.0866
1387141_at	Dpysl5	dihydropyrimidinase-like 5 /// dihydropyrimidinase-related protein 5-like /// dihydropy	6.48437e-19	3.38117e-19	137.415	1.62451e-18	115.803	4.09397e-19	128.511	4.18942e-19	127.486
1381693_at	Drp2	dystrophin related protein 2	4.9412e-11	3.33553e-11	22.3361	6.5915e-11	24.2746	3.04885e-11	22.805	3.1532e-11	22.628
1380160_at	Drp2	dystrophin related protein 2	1.49568e-08	1.35137e-07	11.3681	1.21596e-08	24.0604	4.38257e-09	24.2283	7.26573e-09	21.4383
1373114_at	Dtx4	deltex 4, E3 ubiquitin ligase	1.8183e-10	1.73019e-10	18.0276	2.222e-09	13.1249	6.2137e-11	22.6877	5.58941e-11	23.2551
1368124_at	Dusp5	dual specificity phosphatase 5	1.27278e-10	6.95131e-10	30.3966	2.06279e-06	6.98519	2.87693e-11	76.2479	5.89114e-11	60.9032
1387025_at	Dync1i1	dynein cytoplasmic 1 intermediate chain 1	5.86005e-13	2.35981e-13	35.3156	8.72484e-13	33.1108	4.49453e-13	29.9922	5.69189e-13	28.3001
1392786_at	Dysf	dysferlin	1.66624e-13	1.72284e-13	53.317	2.27233e-13	67.3052	9.05507e-14	64.4879	9.47792e-14	63.6051
1379847_at	Dysf	dysferlin	6.96016e-14	3.7305e-14	22.2612	4.79625e-14	26.8689	6.83532e-14	19.4835	9.05629e-14	18.3485
1369519_at	Edn1	endothelin 1	6.94537e-10	3.56853e-10	10.8909	4.21428e-08	5.95568	1.71015e-10	12.4741	4.37116e-10	10.503
1369638_at	Eef2k	eukaryotic elongation factor-2 kinase	3.55461e-08	2.08325e-08	5.59449	7.0328e-08	5.41	1.6191e-08	5.79064	1.78981e-08	5.71145
1374388_at	Efhd2	EF-hand domain family, member D2	1.69946e-13	2.18453e-08	5.69463	7.61115e-09	7.69432	6.62469e-14	89.5154	6.69964e-14	89.1878
1383353_at	Efnb2	ephrin B2	3.1752e-12	6.9112e-07	9.30576	1.43451e-11	260.669	2.23188e-12	367.252	2.24928e-12	366.02
1389206_at	Efr3b	EFR3 homolog B	5.50352e-16	3.99722e-16	45.3957	8.21232e-16	50.046	3.41319e-16	47.4193	3.67677e-16	46.4524
1391442_at	Ehd3	EH-domain containing 3	9.94086e-11	1.58538e-10	64.651	2.02029e-09	41.0251	2.11267e-11	126.956	3.5346e-11	105.908
1387588_at	Ehd3	EH-domain containing 3	9.15029e-10	4.20147e-10	28.173	1.40552e-09	26.8491	5.51133e-10	26.3277	7.03276e-10	24.7992
1379294_at	Ehd3	EH-domain containing 3	9.66571e-09	3.86324e-09	29.3135	4.21389e-08	20.6219	4.24596e-09	28.6035	5.45696e-09	26.8196
1368541_at	Emb	embigin	1.61084e-10	8.88072e-12	151.991	2.1259e-08	20.292	4.06129e-10	43.7693	8.54693e-10	35.5886
1368512_a_at	Enpep	glutamyl aminopeptidase	0.000205937	0.00246598	9.97076	0.000110659	35.9075	5.85745e-05	34.3734	6.47972e-05	33.1701
1368536_at	Enpp2	ectonucleotide pyrophosphatase/phosphodiesterase 2	5.34262e-15	3.18739e-10	11.5639	3.93532e-09	8.87753	2.04707e-15	356.509	2.52877e-15	326.193
1368885_at	Entpd1	ectonucleoside triphosphate diphosphohydrolase 1 /// ectonucleoside triphosphate diphos	0.000995725	0.015341	6.45087	7.05338e-05	57.6811	0.0333054	4.92449	0.00119741	15.3996
1369703_at	Epas1	endothelial PAS domain protein 1	1.07341e-06	4.82392e-07	12.6804	1.5483e-06	12.0025	5.48376e-07	12.3412	5.30514e-07	12.4277
1398333_at	Epas1	endothelial PAS domain protein 1	4.0937e-12	1.51914e-05	4.73113	1.8067e-07	11.7785	2.7578e-12	205.458	2.02626e-12	232.045
1379257_at	Epb41l4a	erythrocyte membrane protein band 4.1 like 4A	3.41363e-14	1.70711e-14	175.456	1.2726e-13	124.593	1.77974e-14	172.749	2.06432e-14	163.504
1392215_at	Ephb1	Eph receptor B1	2.80774e-09	4.05346e-10	11.5533	5.36693e-09	8.75818	3.80038e-09	7.87173	5.82205e-09	7.36247
1392781_at	Eppin	epididymal peptidase inhibitor	3.76867e-14	1.99922e-14	17.5535	6.97271e-14	16.8949	2.48663e-14	16.783	2.63363e-14	16.5877
1388703_at	Esam	endothelial cell adhesion molecule	1.40099e-05	0.0138337	5.09954	2.04746e-05	50.625	7.44298e-06	54.1041	7.02719e-06	55.2456
1368774_a_at	Espn	espin	1.77016e-13	5.31283e-14	146.388	3.78741e-13	106.627	1.75262e-13	96.771	1.52035e-13	101.479
1385558_at	Esyt3	extended synaptotagmin-like protein 3	8.57643e-12	1.39356e-12	133.1	1.99674e-10	38.8215	1.25969e-11	64.1093	4.76548e-12	87.3057
1380182_at	Etl4	enhancer trap locus 4	6.65439e-14	1.47527e-13	88.8321	9.90321e-07	4.28962	5.01813e-14	128.003	8.23072e-14	107.877
1383447_at	Etv5	ets variant 5	5.30371e-17	2.35005e-17	80.9552	1.18736e-16	68.3513	3.51726e-17	71.4155	4.19325e-17	67.692
1367861_at	Evl	Enah/Vasp-like	3.82273e-11	1.75965e-10	29.9339	2.2122e-07	8.21841	2.9361e-11	48.6334	5.17832e-12	82.6938
1376858_at	Exoc3l2	exocyst complex component 3-like 2	2.87222e-10	2.59852e-10	140.902	1.07738e-07	28.4496	8.82522e-11	213.768	1.04769e-10	199.659
1373506_at	Fam102a	family with sequence similarity 102, member A	5.2745e-12	7.03186e-12	15.6756	8.48381e-09	5.7075	4.20113e-12	17.433	9.15142e-13	24.4339
1373266_at	Fam107a	family with sequence similarity 107, member A	1.19936e-06	0.000846915	5.57994	1.07755e-06	36.1709	5.79456e-07	33.1535	6.62538e-07	31.8781
1398425_at	Fam110b	family with sequence similarity 110, member B	7.33245e-10	2.29162e-05	5.46171	7.70961e-08	20.1066	2.58037e-10	75.1311	2.47364e-10	76.1702
1378400_at	Fam122b	family with sequence similarity 122B /// protein FAM122B-like	3.6247e-09	5.66528e-06	5.77831	5.67827e-09	28.4086	1.57848e-09	30.5346	1.74971e-09	29.7273
1389007_at	Fam189a2	family with sequence similarity 189, member A2	5.41578e-14	6.00357e-14	124.556	8.44451e-14	161.406	2.73964e-14	165.173	2.88107e-14	162.133
1372518_at	Fbln1	fibulin 1	3.06079e-15	1.09207e-15	112.035	2.49892e-12	18.3128	1.69468e-15	96.7111	1.76365e-15	95.4499
1376423_at	Fbxl19	F-box and leucine-rich repeat protein 19	1.98665e-10	5.48526e-11	11.426	5.00614e-10	9.29256	2.33172e-10	8.90082	1.20716e-10	9.94144
1371566_at	Fbxl22	F-box and leucine-rich repeat protein 22	1.64951e-14	1.03923e-14	26.8903	3.54339e-14	25.8817	9.56096e-15	27.4307	9.95047e-15	27.1701
1369972_at	Fbxo21	F-box protein 21	3.0554e-13	4.66063e-11	28.9602	9.85629e-10	18.0101	8.14964e-14	212.979	5.50137e-14	248.696
1398585_at	Fbxo21	F-box protein 21	3.46809e-09	9.39384e-10	14.9949	8.30334e-09	11.8672	3.87152e-09	11.355	1.99488e-09	12.8918
1381462_at	Fbxo41	F-box protein 41	3.46158e-09	8.22896e-10	21.0838	8.73012e-09	15.5886	3.03358e-09	15.7906	2.86492e-09	15.9838
1389074_at	Fchsd2	FCH and double SH3 domains 2	1.17867e-11	6.69485e-10	18.1794	5.51904e-06	4.52368	3.9377e-12	70.1838	4.47511e-12	67.4477
1386348_at	Fgf11	fibroblast growth factor 11	1.60416e-11	4.48023e-10	12.2183	8.13756e-12	38.2526	5.18308e-12	32.7132	1.42322e-11	25.4721
1390049_at	Fhl1	four and a half LIM domains 1	1.99307e-08	3.8468e-06	5.14074	1.60068e-06	6.74864	3.44373e-09	18.2395	4.66628e-09	17.0535
1374667_at	Fhod3	formin homology 2 domain containing 3	8.80627e-08	5.43382e-08	18.0247	1.63954e-08	31.0124	1.9656e-06	8.55742	1.08931e-07	15.4002
1393961_at	Ficd	FIC domain containing	8.89574e-10	3.22503e-06	5.15748	4.52641e-09	20.6829	3.17555e-10	30.9972	3.44523e-10	30.3525
1393179_at	Flt1	FMS-related tyrosine kinase 1	1.35028e-05	5.35887e-06	10.1348	1.30694e-05	10.034	6.49312e-06	9.74024	7.22541e-06	9.52898
1376036_at	Flvcr2	feline leukemia virus subgroup C cellular receptor family, member 2	3.04683e-12	3.7884e-11	15.3927	9.52581e-12	26.3233	7.04058e-13	39.0654	1.00451e-12	35.5635
1372652_at	Foxo4	forkhead box O4	5.6698e-08	3.77013e-06	4.0458	9.13347e-06	4.03096	4.5296e-08	7.55764	3.93694e-09	11.5767
1377693_at	Frmpd1	FERM and PDZ domain containing 1	2.31912e-12	1.26704e-12	37.5135	4.16267e-12	36.1706	1.49107e-12	35.9375	1.52515e-12	35.7254
1372750_at	Fst	follistatin	2.17055e-05	7.91886e-06	6.63574	1.9188e-05	6.57328	1.06542e-05	6.30737	1.23034e-05	6.1557
1370120_at	Fstl3	follistatin-like 3 (secreted glycoprotein)	3.8592e-09	7.9276e-10	255.401	1.75724e-08	111.564	4.04954e-08	59.5057	1.06699e-09	225.686
1379440_at	Fstl3	follistatin-like 3 (secreted glycoprotein)	4.20806e-10	4.02473e-11	367.024	2.37628e-08	50.5219	9.62881e-09	49.3042	1.9704e-10	189.665
1385190_at	Gabrp	gamma-aminobutyric acid (GABA-A) receptor, pi	0.0391546	0.0190638	7.46521	0.0139148	10.0032	0.00971325	9.68066	0.00990738	9.60753
1368947_at	Gadd45a	growth arrest and DNA-damage-inducible, alpha	1.77492e-12	0.000108626	4.2066	5.97365e-05	5.20299	2.43785e-12	414.189	1.58655e-12	502.182
1383047_at	Gas6	growth arrest specific 6	4.21937e-13	3.5515e-09	8.66652	3.04974e-07	5.1407	1.57396e-13	94.488	1.66673e-13	92.7188
1368510_at	Gata1	GATA binding protein 1 /// GATA binding protein 1 (globin transcription factor 1)	1.18629e-08	2.6349e-09	13.3434	4.69816e-08	9.3416	8.54156e-09	10.6541	9.15479e-09	10.5193
1374335_at	Gata6	GATA binding protein 6	1.1343e-07	4.55669e-06	18.0852	6.93267e-06	20.3129	2.17994e-08	91.3703	2.03168e-08	93.6944
1368827_at	Gata6	GATA binding protein 6	1.04994e-10	4.39032e-11	12.1767	1.59305e-10	11.615	1.08866e-10	10.3396	6.13176e-11	11.4521
1389793_at	Gatad2a	GATA zinc finger domain containing 2A	9.63659e-11	1.5732e-06	4.37728	6.01604e-10	19.8456	4.97808e-11	28.0692	3.64162e-11	30.3571
1367627_at	Gatm	glycine amidinotransferase (L-arginine:glycine amidinotransferase)	4.86427e-12	8.01752e-13	178.273	2.44782e-06	5.81348	2.90991e-11	53.5293	1.03644e-11	73.4015
1385051_at	Gbp4	guanylate binding protein 4	3.07759e-06	1.00694e-05	9.09076	4.29624e-07	23.0793	1.33585e-06	14.0174	4.92773e-05	6.66796
1385180_at	Gdnf	glial cell derived neurotrophic factor	2.26466e-06	1.67618e-06	6.97003	2.37301e-06	7.65076	9.5773e-07	7.66793	9.81609e-07	7.63528
1370023_at	Gja4	gap junction protein, alpha 4	5.42404e-05	0.0441901	4.30018	5.62293e-05	57.5123	3.86079e-05	49.0744	3.09693e-05	53.394
1369881_at	Gja6	gap junction protein, alpha 6	3.26539e-14	1.77964e-14	64.5161	5.45348e-14	63.4433	2.09212e-14	61.4624	2.48547e-14	58.4041
1373386_at	Gjb2	gap junction protein, beta 2	2.59956e-07	5.61038e-08	10.4022	1.44218e-07	10.4242	3.63751e-07	7.47325	6.75629e-07	6.75183
1376427_a_at	Gldc	glycine dehydrogenase (decarboxylating)	3.2415e-09	1.79342e-09	22.1461	4.99406e-09	22.0335	1.88059e-09	21.8989	1.92867e-09	21.7689
1381557_at	Gna14	guanine nucleotide binding protein, alpha 14	2.2126e-13	6.33049e-14	105.3	8.89029e-13	63.4369	1.81226e-13	74.7655	1.5908e-13	77.9004
1393825_at	Gna14	guanine nucleotide binding protein, alpha 14	2.88717e-16	9.27746e-17	18.0737	3.95156e-16	16.7265	2.50538e-16	14.8047	4.36537e-16	13.3218
1394575_at	Gnal	guanine nucleotide binding protein, alpha activating activity polypeptide, olfactory ty	2.7727e-08	2.04744e-09	30.9639	5.86907e-08	17.3322	1.87166e-06	7.25105	4.10441e-05	4.44743
1373158_at	Gpr146	G protein-coupled receptor 146	9.37085e-09	8.99413e-08	13.0143	2.13425e-08	22.3832	2.39622e-09	30.2805	2.6811e-09	29.4071
1382266_at	Gpr146	G protein-coupled receptor 146	1.77034e-07	5.84915e-08	4.75978	2.77997e-07	4.41396	1.1056e-07	4.40278	1.22851e-07	4.3476
1387182_at	Gpr37	G protein-coupled receptor 37	1.11901e-13	5.20115e-14	240.12	3.62107e-13	170.998	6.37632e-14	221.575	7.11296e-14	212.321
1387148_at	Gprasp1	G protein-coupled receptor associated sorting protein 1	5.47534e-12	1.20026e-10	20.8012	3.55478e-08	8.31649	1.017e-12	74.9223	1.75301e-12	63.3016
1373336_at	Gprc5b	G protein-coupled receptor, class C, group 5, member B	1.46972e-11	4.74056e-10	6.7142	6.64346e-08	4.06246	2.37328e-12	16.8123	4.98129e-12	14.4779
1370590_at	Gpsm1	G-protein signaling modulator 1	8.42283e-09	6.32955e-09	5.64933	3.56861e-08	5.11946	3.1875e-09	6.2073	3.15453e-09	6.21635
1374043_at	Gramd3	GRAM domain containing 3	1.34245e-10	1.78588e-10	32.2358	1.50786e-06	6.2577	3.34391e-11	51.1742	1.1261e-10	36.4181
1369097_s_at	Gucy1b3	guanylate cyclase 1, soluble, beta 3	2.24065e-07	1.56176e-06	26.9436	3.25916e-07	58.0289	6.28104e-08	73.6342	6.45127e-08	72.9592
1374389_at	Gucy1b3	guanylate cyclase 1, soluble, beta 3	2.13469e-07	1.125e-06	8.59251	2.12384e-07	14.4531	5.29175e-08	15.9137	9.58271e-08	13.9889
1378277_at	Hacd2	3-hydroxyacyl-CoA dehydratase 2	8.62446e-08	2.14688e-07	8.33007	6.28517e-08	12.5475	3.09461e-08	11.9164	4.43554e-08	11.1122
1394561_at	Hapln3	hyaluronan and proteoglycan link protein 3	1.001e-08	1.58291e-09	14.8095	4.38604e-08	9.46629	8.74764e-09	10.6184	1.14441e-08	10.1108
1368983_at	Hbegf	heparin-binding EGF-like growth factor	5.70793e-07	2.38417e-07	29.3745	5.36525e-07	30.3636	3.36283e-07	26.7222	4.20517e-07	25.1544
1390947_at	Heatr5a	HEAT repeat containing 5A	2.17321e-13	4.00321e-09	8.9889	2.05664e-08	8.0692	8.16538e-14	133.778	6.99705e-14	141.365
1383710_at	Heatr5b	HEAT repeat containing 5B	2.84152e-07	6.07604e-07	8.23655	1.62418e-05	5.49272	6.19538e-08	12.7115	6.43558e-08	12.6134
1374000_at	Helz	helicase with zinc finger	3.42011e-06	7.90064e-06	20.966	2.61996e-05	18.8895	6.71998e-06	21.9321	2.20358e-07	62.8563
1378878_at	Hepacam	hepatic and glial cell adhesion molecule	1.04182e-09	2.02371e-09	9.70417	1.21471e-09	12.8352	3.89708e-10	13.1374	5.14185e-10	12.455
1378164_at	Hepacam	hepatic and glial cell adhesion molecule	5.3741e-09	1.26182e-09	6.15107	1.31153e-08	5.14435	4.29409e-09	5.22693	4.94192e-09	5.13445
1386080_at	Hey1	hes-related family bHLH transcription factor with YRPW motif 1	4.21187e-06	1.13489e-05	4.62385	2.5131e-06	6.64421	1.5006e-06	6.25587	1.6501e-06	6.16299
1383890_at	Hip1	huntingtin interacting protein 1	6.13574e-12	1.14729e-09	7.32974	7.13888e-12	23.2119	2.24058e-12	23.8091	2.6339e-12	22.9359
1391560_at	Hivep1	human immunodeficiency virus type I enhancer binding protein 1	1.61576e-10	4.17177e-10	23.2075	1.62589e-05	4.17819	2.35931e-10	26.6384	3.43722e-11	44.2533
1369006_at	Hk2	hexokinase 2	2.00352e-08	4.64424e-09	22.7131	9.49134e-07	9.0043	8.90121e-09	19.4785	1.40181e-08	17.564
1383519_at	Hk2	hexokinase 2	3.74995e-12	9.38373e-10	24.5029	1.6767e-05	4.67482	3.12616e-12	133.286	8.95137e-13	213.064
1394626_at	Hmbox1	homeobox containing 1	8.10162e-06	2.95211e-06	7.06921	7.99968e-06	6.90455	4.31743e-06	6.62628	4.70305e-06	6.53168
1379529_at	Hmgn5 /// Hmgn5b	high mobility group nucleosome binding domain 5 /// high mobility group nucleosome bind	3.37588e-09	6.51265e-06	4.38627	6.69708e-09	16.78	1.22991e-09	19.5729	1.79557e-09	17.9842
1375560_at	Hoga1	4-hydroxy-2-oxoglutarate aldolase 1	1.75243e-07	1.18821e-06	14.2326	1.69321e-07	29.2252	5.76853e-08	30.2296	5.72939e-08	30.2858
1370454_at	Homer1	homer scaffolding protein 1	6.31154e-05	2.45989e-05	10.4355	5.44552e-05	10.4247	2.74578e-05	10.182	2.99165e-05	9.98941
1370997_at	Homer1	homer scaffolding protein 1	3.71308e-06	7.06233e-07	9.83685	2.36838e-05	6.07892	2.17118e-06	7.97565	1.98891e-06	8.10347
1377643_at	Hoxd10	homeo box D10	1.48918e-05	7.79883e-05	7.84575	0.00187012	4.69012	2.64245e-06	16.9347	3.31319e-06	16.0167
1369562_at	Hpcal1	hippocalcin-like 1	1.18405e-07	2.11227e-07	4.78963	8.7106e-08	6.16158	2.03523e-08	6.62018	2.91533e-07	4.59719
1374029_at	Hrct1	histidine rich carboxyl terminus 1	2.61734e-14	5.21722e-15	10.4117	9.43371e-14	7.78525	2.78357e-14	7.97089	2.94744e-14	7.90276
1375716_at	Ifngr2	interferon gamma receptor 2	0.000431339	0.000440323	5.57471	0.00254278	4.43801	0.000133904	7.08515	5.75702e-05	8.45552
1373793_at	Igsf8	immunoglobulin superfamily, member 8	1.92146e-13	8.74099e-14	15.0673	3.86544e-13	13.8687	1.27299e-13	14.0059	1.46174e-13	13.6412
1368592_at	Il1a	interleukin 1 alpha	3.32839e-14	3.16558e-14	289.667	6.72265e-07	5.4757	5.04252e-14	240.01	4.80968e-14	244.568
1371170_a_at	Il1a	interleukin 1 alpha	1.78733e-13	1.96457e-13	148.845	3.17471e-06	4.4764	2.41986e-13	138.05	2.51341e-13	136.187
1391712_at	Il22ra1	interleukin 22 receptor, alpha 1	2.90242e-08	1.40714e-08	21.6466	4.38541e-08	20.8225	1.71478e-08	20.6462	1.66783e-08	20.783
1368210_at	Il24	interleukin 24	9.82945e-11	5.71055e-11	17.5209	1.56743e-10	17.6061	5.95027e-11	17.3683	6.24943e-11	17.1885
1374276_at	Ildr2	immunoglobulin-like domain containing receptor 2	8.69995e-16	4.65236e-16	57.1793	1.68498e-15	53.7037	5.87445e-16	53.4543	5.91976e-16	53.3367
1382631_at	Ildr2	immunoglobulin-like domain containing receptor 2	5.76203e-05	2.18925e-05	9.1286	5.0934e-05	9.03024	2.55162e-05	8.84028	2.76137e-05	8.69595
1384036_s_at	Ildr2	immunoglobulin-like domain containing receptor 2 /// uncharacterized LOC103693676	5.81082e-15	1.33302e-15	107.528	3.96784e-14	52.1461	4.43155e-15	72.9333	5.06894e-15	69.9746
1384035_at	Ildr2	immunoglobulin-like domain containing receptor 2 /// uncharacterized LOC103693676	8.85725e-09	3.67419e-09	184.116	6.18659e-06	21.3161	4.0524e-09	177.031	4.66845e-09	167.351
1377163_at	Inhbb	inhibin beta-B	1.20578e-14	1.49804e-15	378.886	4.90011e-11	20.1797	2.753e-14	122.897	1.47983e-14	153.303
1384533_at	Islr2	immunoglobulin superfamily containing leucine-rich repeat 2	3.9966e-09	7.17224e-10	33.2429	3.98804e-08	15.9936	3.0465e-09	23.0498	3.07985e-09	22.9894
1393558_at	Itga6	integrin, alpha 6	4.10015e-09	9.29597e-10	48.0705	1.58173e-07	16.3919	1.96948e-09	38.7531	2.92328e-09	34.7477
1371186_at	Itga6	integrin, alpha 6	1.19005e-06	4.71843e-07	8.60962	1.99191e-06	7.82313	6.74983e-07	8.07818	5.42381e-07	8.39743
1383240_at	Itga6	integrin, alpha 6	2.91352e-07	2.29626e-06	16.7367	0.000553371	5.86404	1.03891e-07	38.5385	5.34036e-08	47.1047
1383880_at	Itgav	integrin, alpha V	2.60264e-06	4.75239e-05	5.00409	6.06943e-05	5.45998	3.5628e-07	12.1356	6.32404e-07	10.7972
1370802_at	Itgb5	integrin, beta 5	5.66007e-11	9.87918e-10	13.8343	5.62024e-11	33.7799	2.21454e-11	32.851	2.00684e-11	33.701
1389605_at	Jakmip1	janus kinase and microtubule interacting protein 1	6.03742e-14	3.82056e-15	295.041	2.10171e-12	48.6353	1.19426e-09	9.41478	2.56632e-08	5.85947
1392309_at	Jam2	junctional adhesion molecule 2	3.89123e-08	6.04622e-05	4.07528	4.90868e-07	10.4431	7.77713e-09	20.6941	1.67998e-08	17.3388
1388173_at	Kcnd1	potassium channel, voltage gated Shal-related subfamily D, member 1	3.9627e-11	1.78859e-11	6.30758	7.6993e-11	5.95958	2.52148e-11	6.02265	2.82349e-11	5.93306
1390473_at	Kcng2	potassium channel, voltage gated modifier subfamily G, member 2	1.09885e-07	4.93068e-07	10.5479	1.00718e-07	18.164	3.77959e-08	18.2421	3.96589e-08	18.0409
1368343_at	Kcnh2	potassium channel, voltage gated eag related subfamily H, member 2	4.47297e-11	1.52871e-11	12.2773	4.28863e-11	12.2973	3.78584e-11	10.4317	7.38182e-11	9.31116
1387264_at	Kcnk6	potassium channel, two pore domain subfamily K, member 6 /// potassium channel subfamil	1.01894e-10	3.18203e-11	39.8874	5.23082e-09	14.9973	4.2782e-11	36.8165	6.16331e-11	33.4265
1368751_at	Kcns3	potassium voltage-gated channel, modifier subfamily S, member 3	2.11975e-09	2.296e-08	16.4715	1.96804e-09	38.9338	7.21602e-10	38.8389	8.39704e-10	37.2476
1392785_at	Kctd12	potassium channel tetramerization domain containing 12	2.31822e-13	1.93276e-06	4.09758	2.40349e-08	8.90131	1.23824e-13	153.719	1.64935e-13	138.561
1387375_at	Khk	ketohexokinase	9.16658e-08	1.42456e-07	4.63295	1.02351e-07	5.47975	3.5919e-08	5.54394	3.68881e-08	5.52392
1381976_at	Kif21a	kinesin family member 21A	3.78118e-12	8.09301e-12	143.871	1.52716e-09	37.5707	9.37521e-13	336.998	1.0952e-12	315.554
1380172_at	Kif5c	kinesin family member 5C	2.57202e-08	2.30764e-07	11.2858	2.40703e-08	23.1001	8.91551e-09	23.156	8.96794e-09	23.1228
1373977_at	Kif5c	kinesin family member 5C	4.62608e-11	1.58868e-09	8.57235	5.48957e-08	5.81517	1.68882e-11	20.5128	5.93727e-12	26.1319
1398453_at	Klhl36	kelch-like family member 36	3.89708e-13	1.80537e-08	8.53782	1.90917e-12	100.985	2.02301e-13	153.409	2.09716e-13	151.403
1393589_at	Klhl4	kelch-like family member 4	4.74132e-12	1.19276e-12	52.7336	4.57793e-12	48.4658	4.48751e-12	36.5342	1.605e-11	26.462
1380784_at	Klhl5	kelch-like family member 5	1.07239e-06	8.28761e-05	4.74817	9.24005e-07	12.7554	3.76924e-07	12.6989	3.89428e-07	12.6117
1388433_at	Krt14 /// Krt19	keratin 14, type I /// keratin 19, type I	1.15934e-18	5.83945e-19	162.895	2.20068e-18	148.751	8.34913e-19	143.209	8.32452e-19	143.36
1377246_at	Krt79	keratin 79, type II	5.5874e-07	2.4281e-07	8.7525	6.97526e-07	8.55074	3.02789e-07	8.41651	3.30286e-07	8.28899
1392926_at	Lama1	laminin, alpha 1	5.41795e-15	9.02288e-16	82.3506	2.11293e-14	44.4531	6.53389e-15	45.7894	7.53195e-15	44.0352
1388932_at	Lama5	laminin, alpha 5	6.09456e-05	0.0002949	8.12929	4.82323e-05	15.4138	1.88261e-05	16.0115	1.411e-05	17.2771
1368269_at	Lgals4	lectin, galactoside-binding, soluble, 4	1.58264e-07	6.45726e-08	6.83269	1.86445e-07	6.71862	9.58037e-08	6.43442	1.11731e-07	6.288
1376867_at	Lgalsl	lectin, galactoside-binding-like	1.32244e-13	5.8318e-14	45.1863	2.44035e-10	9.28824	5.84792e-14	45.1518	9.00942e-14	40.1415
1373515_at	Lgalsl	lectin, galactoside-binding-like	1.15795e-10	3.22449e-08	12.8561	2.11906e-06	7.04062	2.37118e-11	83.492	3.77886e-11	71.8411
1373233_at	Lhfpl2	lipoma HMGIC fusion partner-like 2	4.88592e-14	5.27673e-14	79.425	3.98637e-07	4.14797	5.73007e-14	77.3813	5.99965e-14	76.2695
1388422_at	Lims2	LIM and senescent cell antigen like domains 2	2.23449e-06	1.76644e-05	7.17721	1.81313e-06	13.6459	7.06801e-07	13.7691	6.92341e-07	13.8323
1376632_at	Lmcd1	LIM and cysteine-rich domains 1	6.02551e-06	2.10684e-06	8.60787	1.84709e-06	10.5052	4.17482e-06	7.59119	4.22734e-05	5.12203
1383863_at	Lmo2	LIM domain only 2	1.06987e-08	2.69067e-07	13.7219	4.51678e-07	15.0272	1.24805e-09	54.6417	3.56085e-09	40.1299
1389918_at	LOC100360205	palladin	8.47706e-07	2.35249e-06	6.89044	2.33983e-07	12.606	4.56877e-07	9.20439	6.79353e-07	8.55945
1379416_at	LOC100362819	autism susceptibility candidate 2-like	1.84542e-13	1.02608e-13	27.7476	1.87431e-08	4.2694	1.37277e-13	25.8839	1.80919e-13	24.2638
1377791_at	LOC100909655 /// RragB	ras-related GTP-binding protein B-like /// Ras-related GTP binding B	3.37946e-07	8.23319e-06	7.81689	1.97867e-07	21.3433	1.25718e-07	18.9248	1.39564e-07	18.46
1376881_at	LOC100909655 /// RragB	ras-related GTP-binding protein B-like /// Ras-related GTP binding B	2.58035e-10	2.98722e-10	5.06442	1.85373e-10	6.14825	1.32351e-10	5.60928	2.15167e-10	5.27376
1383739_at	LOC100909782 /// LOC100909810	uncharacterized LOC100909782 /// uncharacterized LOC100909810	4.07409e-06	1.80229e-06	8.03889	4.50834e-06	7.98078	1.88753e-06	7.97221	2.25344e-06	7.72314
1396183_at	LOC100909810	uncharacterized LOC100909810	2.22842e-15	1.04068e-15	29.418	3.4923e-15	28.4246	1.57166e-15	26.6457	2.0199e-15	25.123
1373403_at	LOC100910163 /// LOC684871	uncharacterized LOC100910163 /// similar to Protein C8orf4 (Thyroid cancer protein 1)	2.22372e-05	0.00167716	6.08849	9.59243e-06	29.6163	8.43013e-06	23.9098	1.29446e-05	21.144
1393000_at	LOC100910792	amphiphysin-like	2.05404e-09	1.81326e-05	8.81044	6.42074e-07	23.5801	5.55779e-10	165.653	6.2225e-10	158.602
1378421_at	LOC100910996	uncharacterized LOC100910996	9.71903e-17	1.08604e-12	9.56543	1.67361e-16	99.8772	6.37156e-17	96.4241	5.03297e-17	104.252
1377736_at	LOC100912084	cAMP-dependent protein kinase catalytic subunit PRKX-like	1.09242e-08	5.66589e-09	24.9128	4.84131e-09	33.6333	5.14556e-09	25.5194	1.7655e-07	11.5573
1379573_at	LOC100912188	uncharacterized LOC100912188	1.04811e-11	5.86725e-12	13.8622	5.94047e-11	10.9446	3.78609e-12	15.1076	6.278e-12	13.6824
1375673_at	LOC100912399	mitogen-activated protein kinase kinase kinase 1-like	2.88185e-09	8.28018e-07	14.7833	0.000359375	5.09295	2.79179e-10	157.941	5.90227e-09	55.226
1368871_at	LOC100912399 /// Map3k1	mitogen-activated protein kinase kinase kinase 1-like /// mitogen activated protein kin	3.10443e-08	5.90558e-09	29.8105	1.41297e-07	17.3094	1.45256e-08	23.6886	4.86336e-08	17.7539
1394295_at	LOC102546820 /// Tmem255a	uncharacterized LOC102546820 /// transmembrane protein 255A	3.88212e-08	5.71848e-09	23.8101	6.6936e-08	16.7957	2.55698e-08	16.7737	1.36507e-06	7.65017
1394922_at	LOC102548026	uncharacterized LOC102548026	2.4873e-13	1.13976e-13	19.1328	4.7989e-13	17.6591	1.71681e-13	17.5462	1.84758e-13	17.2806
1379321_at	LOC102548944	uncharacterized LOC102548944	1.33243e-11	8.86674e-12	5.34801	1.24192e-11	5.851	6.59629e-12	5.54921	1.76256e-11	4.92245
1390190_at	LOC102550080 /// Plac1	placenta-specific protein 1-like /// placenta-specific 1	8.11801e-15	4.13848e-15	54.0767	1.18882e-14	54.2611	5.76213e-15	49.2145	6.85919e-15	46.8735
1380120_at	LOC102551251	putative methyl-CpG-binding domain protein 3-like 5-like	7.66107e-10	2.40487e-10	18.9467	6.64663e-10	18.9681	1.03838e-09	13.926	8.38002e-10	14.5415
1375486_at	LOC102552920 /// Nxf5	armadillo repeat-containing X-linked protein 5-like /// nuclear RNA export factor 5	0.000320152	7.57607e-05	4.67284	0.000239853	4.37111	0.000147693	4.21544	0.000200925	4.02355
1398625_at	LOC102555659 /// Zcchc18	uncharacterized LOC102555659 /// zinc finger, CCHC domain containing 18	3.15747e-11	1.36871e-11	85.4373	5.50954e-09	21.2715	1.12284e-11	91.2198	1.7378e-11	79.0439
1379252_at	LOC102556753	uncharacterized LOC102556753	8.35077e-10	2.64022e-05	5.71493	0.000272189	4.40275	2.95515e-09	41.8892	1.00053e-10	124.668
1374433_at	LOC103690154	transcription regulator protein BACH1-like	4.51842e-13	2.72439e-09	8.03245	8.98479e-07	4.11147	1.26545e-13	78.9327	2.80986e-13	61.7055
1376304_at	LOC103690511 /// RGD1561662	uncharacterized protein C6orf132 homolog /// similar to AI661453 protein	2.2643e-16	8.68113e-17	28.9481	4.96892e-16	24.6932	1.45655e-16	25.6009	2.27434e-16	23.1125
1383228_at	LOC103691212	pleckstrin homology domain-containing family A member 6-like	4.16622e-12	1.70939e-08	4.77164	1.20209e-11	18.6319	1.7881e-12	22.5338	1.78698e-12	22.5371
1390546_at	LOC103693421	uncharacterized LOC103693421	3.38055e-10	6.65302e-11	13.1578	8.09208e-10	10.0448	3.93095e-10	9.54317	3.62824e-10	9.67455
1378508_at	LOC103693651	uncharacterized LOC103693651	5.29693e-20	3.4519e-20	38.2011	9.28161e-20	39.0874	3.3369e-20	38.5404	3.53787e-20	37.957
1373173_at	LOC103693651	uncharacterized LOC103693651	3.48782e-17	2.10109e-17	19.9895	4.08844e-13	4.88281	2.08993e-17	20.0124	1.97708e-17	20.2532
1376148_at	LOC103694491	uncharacterized protein MGC39606 homolog	1.22988e-15	7.06077e-16	55.8659	2.17914e-15	54.9475	8.09959e-16	53.6985	8.48552e-16	52.9874
1370786_at	LOC257643	cystatin SC	3.7377e-09	7.88173e-10	82.5793	3.46189e-06	11.2937	2.38403e-09	57.772	3.7299e-09	50.3664
1372213_at	LOC500300	similar to hypothetical protein MGC6835	0.00549329	0.00709798	6.29547	0.00199021	10.9273	0.00142741	10.0991	0.00147085	10.0095
1377880_at	LOC683508	similar to Zinc finger X-linked protein ZXDB	1.59998e-09	9.3878e-09	9.35056	8.88264e-07	5.31638	1.61426e-10	21.0591	1.04127e-09	14.1179
1384769_a_at	LOC683508 /// Zxdb	similar to Zinc finger X-linked protein ZXDB /// zinc finger, X-linked, duplicated B	1.84138e-12	8.40339e-12	24.6524	1.42137e-09	10.5723	4.20626e-13	54.1096	4.72245e-13	52.3251
1390816_at	LOC685152	ATPase, class I, type 8B, member 2	1.24667e-06	4.29997e-07	29.3402	0.000643434	6.09025	6.71836e-07	25.9178	6.27277e-07	26.4113
1375015_at	LOC688280	similar to transmembrane channel-like protein 6 isoform 1	7.92493e-10	5.19377e-07	6.05264	8.98205e-10	24.9576	3.49548e-10	24.5066	3.68314e-10	24.2002
1382962_at	Lpar2	lysophosphatidic acid receptor 2	7.87305e-09	1.45944e-08	8.34844	1.00527e-08	10.5897	2.85073e-09	11.1186	3.42737e-09	10.7482
1383665_at	Lpin2	lipin 2	1.76372e-10	5.28592e-11	42.4634	2.27223e-07	8.32168	2.85588e-10	27.2294	5.7502e-11	41.481
1389797_at	Lrp8	low density lipoprotein receptor-related protein 8, apolipoprotein e receptor	9.76844e-16	2.80773e-16	182.531	3.17095e-15	112.501	7.48327e-16	128.023	9.13131e-16	119.48
1398480_at	Lrrc24	leucine rich repeat containing 24	2.74238e-05	9.61295e-06	4.89419	2.82482e-05	4.71202	1.33694e-05	4.66634	1.36411e-05	4.65292
1380357_a_at	Lrrc8c	leucine rich repeat containing 8 family, member C	1.64899e-11	2.90296e-10	13.9278	2.59961e-10	17.613	3.3897e-12	39.0452	3.57308e-12	38.4968
1392755_at	Lrrc8c	leucine rich repeat containing 8 family, member C	2.94787e-11	5.63659e-11	7.86955	1.16524e-11	12.2358	1.60543e-11	9.62497	4.02127e-11	8.29332
1389913_at	Lrrfip1	leucine rich repeat (in FLII) interacting protein 1	4.82029e-05	0.000189414	8.01351	0.00015381	9.95877	8.50523e-06	16.8613	1.06174e-05	15.9285
1386695_at	Ly75	lymphocyte antigen 75	2.7689e-10	4.51527e-11	111.797	1.4864e-08	26.5359	1.4396e-10	75.6358	3.62261e-10	56.6123
1377171_at	Lzts1	leucine zipper, putative tumor suppressor 1	3.79893e-19	2.18988e-19	85.3938	7.03688e-19	82.9559	2.52462e-19	81.6304	2.60239e-19	80.8545
1368874_a_at	Mafg	v-maf avian musculoaponeurotic fibrosarcoma oncogene homolog G	5.6499e-08	1.43368e-06	9.51721	0.000275427	4.34966	8.93885e-09	30.114	2.3931e-08	23.3844
1393645_at	Mageb16	melanoma antigen family B, 16	1.64116e-10	5.98412e-11	100.765	4.2982e-09	36.8109	6.69698e-11	96.9598	8.6648e-11	88.8794
1382906_at	Magec2	melanoma antigen family C, 2	1.36709e-11	1.83868e-12	571.622	6.72752e-10	83.3021	1.73936e-11	217.277	1.07115e-11	264.363
1371003_at	Map1b	microtubule-associated protein 1B	0.00784557	0.00431415	4.70327	0.00183244	6.58458	0.00292471	5.14145	0.00315006	5.05464
1383719_at	Map7	microtubule-associated protein 7	2.12685e-09	1.03309e-10	74.8789	1.51619e-08	24.1856	1.04739e-06	8.07954	3.27928e-08	16.0448
1392916_at	Map7	microtubule-associated protein 7	7.57166e-11	3.84295e-12	35.1144	8.80675e-10	12.985	1.61203e-08	6.66559	3.4309e-10	12.7947
1387771_a_at	Mapk3	mitogen activated protein kinase 3	1.04442e-05	7.10485e-06	5.45177	2.39853e-05	5.13381	1.19682e-06	7.26941	2.2027e-05	4.60365
1372546_at	Mapkapk3	mitogen-activated protein kinase-activated protein kinase 3	2.34561e-14	1.51922e-11	13.121	1.06518e-12	29.3699	5.26804e-15	99.5452	5.31164e-15	99.2733
1375399_a_at	Mark4	MAP/microtubule affinity-regulating kinase 4	1.68947e-08	3.60404e-08	7.21489	3.97638e-09	12.6289	9.0958e-09	9.04368	4.11508e-08	7.06689
1373584_at	Mb21d2	Mab-21 domain containing 2	1.40651e-10	2.2564e-11	67.8795	5.92671e-08	12.1305	9.39321e-11	44.4102	1.8263e-10	36.943
1381474_at	Mbnl3	muscleblind-like splicing regulator 3	8.82193e-11	1.26094e-11	63.9301	1.24556e-07	9.20454	5.83147e-11	40.922	2.2799e-10	28.5593
1377968_at	Mbnl3	muscleblind-like splicing regulator 3	1.81224e-14	2.20502e-14	116.738	3.8594e-07	4.29288	2.68527e-14	109.127	2.06002e-14	119.513
1392943_at	Mboat2	membrane bound O-acyltransferase domain containing 2	5.08843e-13	3.84068e-14	74.0657	1.26954e-10	13.0049	8.05947e-13	31.5051	1.61325e-12	26.5614
1379075_at	Mboat2	membrane bound O-acyltransferase domain containing 2	1.28926e-12	9.50166e-14	49.2741	1.44315e-10	11.6638	1.36868e-12	24.7534	8.37743e-12	16.5992
1378601_at	Mboat2	membrane bound O-acyltransferase domain containing 2	1.13287e-08	1.82601e-09	10.246	3.36779e-08	7.41471	1.21702e-08	7.46056	1.28465e-08	7.39754
1369793_a_at	Mcam	melanoma cell adhesion molecule	2.41465e-06	0.000102892	17.9703	1.10677e-06	116.008	8.96545e-07	88.2947	1.23704e-06	78.2056
1374933_at	Mcam	melanoma cell adhesion molecule	1.13911e-06	0.00131445	10.4112	6.95933e-06	80.2291	2.02085e-07	244.701	7.80981e-07	136.288
1385197_at	Mcf2	MCF.2 cell line derived transforming sequence	8.3728e-09	1.21944e-09	13.6624	5.78637e-09	12.2548	1.73647e-08	8.41055	1.2284e-07	6.18261
1393290_at	Mef2a	myocyte enhancer factor 2a	6.94166e-09	1.14007e-08	16.6854	8.31172e-09	22.5527	2.84551e-09	22.9633	2.98358e-09	22.7032
1390389_at	Mertk	MER proto-oncogene, tyrosine kinase	2.97133e-07	2.62858e-07	8.44142	1.97289e-05	4.84534	5.91671e-08	11.1089	1.20504e-07	9.7143
1386860_at	Mfge8	milk fat globule-EGF factor 8 protein	8.99582e-16	1.32959e-08	5.04592	1.39987e-12	32.4185	5.0339e-16	305.354	5.22825e-16	300.633
1373872_at	Mgat4a	mannosyl (alpha-1,3-)-glycoprotein beta-1,4-N-acetylglucosaminyltransferase, isozyme A	1.03931e-11	1.11366e-11	29.9167	1.45471e-11	36.5625	5.30201e-12	36.2109	5.50145e-12	35.8602
1380731_at	Mgat5b	mannosyl (alpha-1,6-)-glycoprotein beta-1,6-N-acetyl-glucosaminyltransferase, isozyme B	3.63575e-06	1.57804e-06	14.2183	4.32811e-06	13.7993	1.80828e-06	13.7834	1.83263e-06	13.7416
1369320_at	Mia	melanoma inhibitory activity	2.17374e-05	1.58983e-06	20.2425	0.000215664	7.64374	1.43365e-05	11.8253	0.000139955	7.18644
1383952_at	Mical1	microtubule associated monooxygenase, calponin and LIM domain containing 1	2.23831e-12	8.06357e-13	12.9441	1.84207e-11	9.00609	1.2792e-12	11.8902	1.19098e-12	12.0455
1393860_at	Mical2	microtubule associated monooxygenase, calponin and LIM domain containing 2	4.59438e-06	7.01376e-07	16.1565	2.2388e-06	15.1904	7.45769e-06	9.61359	3.41949e-05	7.11207
1389096_at	Mical2	microtubule associated monooxygenase, calponin and LIM domain containing 2	1.06608e-07	3.73556e-08	15.0113	3.59322e-07	11.416	5.9758e-08	13.5876	5.04171e-08	14.0816
1379059_at	Micall2	MICAL-like 2	1.70698e-11	1.58586e-12	15.6123	1.57817e-10	8.26692	1.9879e-11	9.79236	6.37168e-11	8.10622
1376342_at	Mier2	mesoderm induction early response 1, family member 2	2.63179e-07	2.42466e-07	64.3443	0.000152334	12.1228	8.83181e-08	91.9488	8.94943e-08	91.5064
1378971_at	Mllt6	myeloid/lymphoid or mixed-lineage leukemia; translocated to, 6	7.79695e-05	0.000167325	5.22242	3.98835e-05	7.89958	1.91482e-05	7.7945	3.60337e-05	6.90717
1375430_at	Mmgt2	membrane magnesium transporter 2	9.11752e-10	4.96501e-06	6.14577	2.72313e-08	20.6656	1.97533e-10	59.9128	3.87785e-10	48.9306
1370434_a_at	Mobp	myelin-associated oligodendrocyte basic protein	1.86176e-05	6.12106e-06	7.70842	1.74369e-05	7.4129	1.00864e-05	7.03927	1.06546e-05	6.97049
1389285_at	Mpp3	membrane protein, palmitoylated 3 (MAGUK p55 subfamily member 3)	1.15458e-05	6.16248e-05	7.2217	0.000250373	6.32047	1.7694e-06	15.5798	2.47903e-06	14.3907
1390114_at	Mpzl1	myelin protein zero-like 1	1.5317e-05	1.61152e-05	25.0121	0.00312106	6.89612	0.000165915	12.8338	1.02601e-06	61.2325
1375908_at	Mpzl2	myelin protein zero-like 2	5.10292e-11	2.40003e-11	598.726	1.61823e-05	10.4888	2.02969e-10	233.72	2.76837e-11	559.763
1376765_at	Mro	maestro	5.47726e-12	2.25637e-12	255.417	1.98486e-09	36.9553	2.58554e-12	241.734	2.64521e-12	239.527
1368948_at	Msn	moesin	3.57698e-08	1.54522e-07	13.4449	4.7091e-07	12.9397	6.70187e-09	28.0374	8.85938e-09	26.1021
1370124_at	Mt3	metallothionein 3	1.29897e-11	7.30289e-12	68.0043	1.49281e-09	21.3588	4.49528e-12	79.2739	5.54854e-12	74.1251
1376104_at	Mtcl1	microtubule crosslinking factor 1	8.12941e-09	4.84817e-07	10.9009	3.27475e-07	14.3806	9.3979e-10	50.1817	2.84313e-09	36.5303
1390141_at	Mthfd1l	methylenetetrahydrofolate dehydrogenase (NADP+ dependent) 1-like	4.4167e-08	2.20095e-09	35.0339	4.48952e-07	12.3884	4.29639e-05	4.70034	7.25245e-05	4.34439
1391563_at	Mum1l1	melanoma associated antigen (mutated) 1-like 1	6.32058e-16	3.83936e-10	9.54999	2.82518e-07	4.27723	4.74674e-16	447.39	4.9586e-16	438.903
1373032_at	Mustn1	musculoskeletal, embryonic nuclear protein 1	6.07856e-07	0.00115709	8.05168	2.68617e-05	29.5784	1.61679e-07	135.234	1.77297e-07	130.345
1372093_at	Mxi1	MAX interactor 1, dimerization protein	4.5349e-09	4.63006e-10	12.2569	4.64032e-09	9.68157	1.28362e-07	5.03635	1.49115e-08	6.81649
1376648_at	Mycn	v-myc avian myelocytomatosis viral oncogene neuroblastoma derived homolog	3.76142e-14	1.31121e-14	41.72	6.22089e-09	4.61885	3.64862e-14	31.964	6.09543e-14	28.1654
1370896_a_at	Myh11	myosin, heavy chain 11, smooth muscle	1.12009e-05	5.94301e-05	13.4786	5.10529e-05	17.3289	5.6234e-07	52.9172	4.89534e-05	14.1796
1384818_at	Mylk	myosin light chain kinase	3.01886e-08	2.47939e-08	8.15607	5.22979e-08	8.46927	5.4699e-09	10.6107	5.47247e-08	7.17643
1369720_at	Myo1b	myosin Ib	9.00742e-07	3.82819e-06	19.4637	4.10471e-05	13.0872	1.71545e-07	47.6296	1.80859e-07	46.8428
1398430_at	Myo6	myosin VI	1.35646e-11	3.94797e-07	4.76174	3.89648e-10	18.2337	6.57827e-12	38.1623	3.78371e-12	44.3884
1380245_at	Myo7a	myosin VIIA	5.08054e-10	2.64327e-11	304.712	1.49803e-07	23.9778	8.60154e-10	81.9226	4.475e-08	25.5881
1384183_at	Myrip	myosin VIIA and Rab interacting protein	3.71036e-13	1.90678e-13	136.014	2.11367e-09	14.2755	1.79407e-13	139.014	2.59305e-13	122.01
1384095_at	Myrip	myosin VIIA and Rab interacting protein	3.7372e-05	3.08927e-06	7.66761	0.00022889	4.26361	4.80217e-05	4.84757	3.73395e-05	5.04292
1374816_at	Myzap /// Polr2m	myocardial zonula adherens protein /// polymerase (RNA) II (DNA directed) polypeptide M	1.31856e-14	7.32938e-15	109.888	4.80023e-14	83.9821	7.04959e-15	111.351	7.13082e-15	110.918
1374925_at	Nab2	Ngfi-A binding protein 2	8.50446e-12	5.60135e-09	13.8545	2.33368e-05	4.09	3.44039e-12	97.3469	3.51082e-12	96.6866
1389746_at	Naglu	N-acetylglucosaminidase, alpha	6.16672e-09	1.83048e-05	4.5938	2.23145e-07	11.2463	8.5428e-10	32.1016	3.98651e-09	21.8314
1381575_at	Neb	nebulin	5.48059e-13	1.24814e-13	44.2039	6.40245e-13	37.8304	4.45335e-13	31.6221	2.7416e-12	20.5757
1368120_at	Nell1	neural EGFL like 1	3.18432e-09	1.51254e-09	8.22849	4.70955e-09	8.05562	1.99245e-09	7.87486	2.14436e-09	7.78422
1376786_a_at	Neo1	neogenin 1	1.34718e-15	3.11569e-09	8.38356	1.16067e-08	7.95754	8.76368e-16	634.816	9.05483e-16	625.258
1371056_at	Neo1	neogenin 1	2.57645e-09	1.49311e-08	13.2343	1.59129e-06	6.7147	5.14852e-10	28.3826	6.67179e-10	26.597
1390468_at	Neo1	neogenin 1	2.17299e-10	3.97916e-08	7.66302	7.23874e-06	4.13259	6.87615e-11	27.52	5.08349e-11	29.6746
1392770_at	Neo1	neogenin 1	9.01417e-15	8.61834e-11	6.74607	1.52336e-08	4.01342	3.63092e-15	53.8666	3.5892e-15	54.0462
1374076_at	NEWGENE_1305243 /// Rfwd3	ring finger and WD repeat domain 3 /// ring finger and WD repeat domain 3	6.85734e-10	1.65117e-09	6.11233	1.99531e-09	6.87063	2.83862e-10	7.91476	1.67445e-10	8.60519
1383308_a_at	NEWGENE_1305243 /// Rfwd3	ring finger and WD repeat domain 3 /// ring finger and WD repeat domain 3	1.60084e-08	4.59743e-09	6.03877	2.44928e-08	5.4988	4.49293e-08	4.49937	6.36736e-09	5.77447
1370854_at	Nexn	nexilin (F actin binding protein)	0.000441729	0.00220125	4.17802	0.000237551	7.54563	0.000114552	7.55658	0.000123797	7.43434
1370348_at	Ninj1	ninjurin 1	1.06584e-11	4.5124e-08	12.6841	6.60814e-07	9.05264	3.9726e-12	173.666	2.84534e-12	197.359
1395462_at	Nkx3-1	NK3 homeobox 1	1.20266e-10	3.90472e-11	33.4129	2.32394e-10	27.5907	8.46255e-11	27.4577	1.15537e-10	25.4448
1392473_at	Nmt2	N-myristoyltransferase 2	1.45013e-13	1.202e-06	4.41309	4.43963e-06	4.18149	1.24026e-13	161.87	1.22664e-13	162.533
1369717_at	Nmu	neuromedin U	8.42564e-08	4.00959e-08	21.6085	1.1925e-07	20.9287	4.66092e-08	20.8313	5.00597e-08	20.4749
1371166_at	Nos3	nitric oxide synthase 3, endothelial cell	2.5796e-10	1.4378e-09	33.6551	2.19793e-10	79.6629	9.00265e-11	76.181	1.29487e-10	67.8306
1390426_at	Notch1	notch 1	2.43424e-11	1.76618e-08	7.68195	4.63095e-11	31.8893	9.24822e-12	37.0151	9.51299e-12	36.7382
1371491_at	Notch1	notch 1	5.24115e-11	4.03597e-08	7.43925	1.95118e-08	9.93295	9.81733e-12	43.7193	1.34347e-11	40.0988
1387744_at	Nppc	natriuretic peptide C	8.49714e-09	2.71394e-09	37.9393	2.78045e-07	15.1936	3.70925e-09	34.8014	4.12916e-09	33.7991
1368201_at	Npr1	natriuretic peptide receptor 1	6.18903e-12	1.8834e-11	50.8273	6.79948e-12	96.9772	2.65582e-12	93.5037	2.7081e-12	92.8997
1382138_at	Nrarp	Notch-regulated ankyrin repeat protein	0.0152407	0.0068836	8.88513	0.00622734	10.9897	0.00385002	10.8697	0.00445857	10.3301
1375277_at	Nrarp	Notch-regulated ankyrin repeat protein	0.00463707	0.000864944	9.5606	0.00241953	8.46081	0.00136915	8.42907	0.0163796	4.30784
1395328_at	Nsmce4a	NSE4 homolog A, SMC5-SMC6 complex component	3.39051e-10	2.72674e-06	4.41119	1.69512e-07	7.58961	1.18595e-10	27.0033	7.48498e-11	30.3007
1373412_at	Nt5c3a	5'-nucleotidase, cytosolic IIIA	1.97719e-14	1.07939e-07	4.32389	3.07652e-08	5.7468	1.31967e-14	125.238	1.28336e-14	126.465
1383614_at	Nuak2	NUAK family, SNF1-like kinase, 2	1.70038e-09	1.13464e-08	17.4107	1.30291e-06	8.14598	3.44988e-09	22.9504	1.05253e-10	59.2214
1392780_at	Nxf7	nuclear RNA export factor 7	2.43106e-14	8.19196e-15	560.249	9.99038e-10	17.9317	2.92699e-14	321.028	2.03312e-14	374.581
1381800_at	Nxpe2	neurexophilin and PC-esterase domain family, member 2	3.8929e-09	1.74215e-09	24.0859	1.42572e-08	18.5587	1.79365e-09	23.9161	2.11893e-09	22.9731
1398281_at	Ocln	occludin	2.37657e-11	1.11615e-11	9.59006	1.29195e-09	5.53501	8.91893e-12	9.95855	1.06408e-11	9.66688
1390075_at	Olfml2b	olfactomedin-like 2B	5.2132e-10	1.57358e-10	16.0656	1.19368e-08	8.62887	2.41358e-10	14.7168	2.9372e-10	14.1481
1398939_at	Ormdl3	ORMDL sphingolipid biosynthesis regulator 3	1.52178e-07	0.00120769	4.67163	0.00111785	5.3725	1.2557e-08	87.392	6.34217e-07	25.9404
1393719_at	Osbpl3	oxysterol binding protein-like 3	7.7047e-10	4.51514e-10	14.9852	4.7461e-08	7.68775	4.68637e-10	14.8717	1.75928e-10	18.2832
1369178_a_at	P2rx1	purinergic receptor P2X, ligand-gated ion channel, 1	0.0308835	0.00760327	4.37251	0.0117286	4.40027	0.00988189	4.10731	0.0108809	4.01376
1387578_a_at	P2rx2	purinergic receptor P2X, ligand-gated ion channel, 2	7.50915e-20	4.59733e-20	347.659	1.36104e-19	346.4	4.86866e-20	339.426	5.05319e-20	334.207
1369475_x_at	P2rx2	purinergic receptor P2X, ligand-gated ion channel, 2	1.49221e-19	7.35344e-20	104.771	2.62102e-19	98.2444	1.02596e-19	93.8957	1.2374e-19	88.3806
1369474_a_at	P2rx2	purinergic receptor P2X, ligand-gated ion channel, 2	9.34678e-11	2.16277e-11	64.2539	7.79471e-11	59.6161	8.63148e-11	42.7772	5.65798e-10	26.0847
1368940_at	P2ry2	purinergic receptor P2Y, G-protein coupled, 2	1.4126e-09	2.94972e-10	54.6266	8.56806e-10	53.8651	1.74566e-09	32.9837	4.28983e-08	15.246
1382443_at	Pabpc4 /// RGD1562451	poly(A) binding protein, cytoplasmic 4 /// similar to Pabpc4_predicted protein	1.7164e-08	1.96375e-07	19.9175	0.000158736	5.77784	4.30948e-09	57.3758	5.49117e-09	53.2229
1384253_at	Palld	palladin, cytoskeletal associated protein	4.03266e-05	1.17743e-05	4.81276	2.442e-05	4.87764	2.14966e-05	4.41517	3.82792e-05	4.07446
1383224_at	Pard6b	par-6 family cell polarity regulator beta	1.68029e-14	9.35699e-15	54.1211	2.08678e-12	18.3518	6.33488e-15	60.6605	7.06768e-15	58.7306
1388891_at	Parvb	parvin, beta	9.26232e-09	8.06908e-08	6.5552	5.88758e-09	12.142	3.22525e-09	11.2613	4.7972e-09	10.4686
1370320_at	Pbld1	phenazine biosynthesis-like protein domain containing 1	1.09696e-09	1.33317e-10	23.4525	9.17479e-10	19.0427	1.82441e-08	8.72235	1.1942e-06	4.66177
1374503_at	Pbx3	pre-B-cell leukemia homeobox 3	1.89748e-09	3.90315e-10	32.5543	4.68765e-05	4.15046	7.5093e-09	16.0886	1.42374e-09	23.5081
1390227_at	Pcp4l1	Purkinje cell protein 4-like 1	0.000100051	0.00448075	7.767	2.91647e-05	53.0577	3.38713e-05	37.4848	8.69312e-05	27.0892
1390912_at	Pcp4l1	Purkinje cell protein 4-like 1	0.0144349	0.0387672	4.79006	0.00547491	11.4032	0.00337571	11.2501	0.00367543	10.9242
1393467_at	Pcsk5	proprotein convertase subtilisin/kexin type 5	1.36037e-05	1.96254e-05	5.45352	6.51349e-05	5.10384	2.29016e-06	7.85326	4.27144e-06	7.03418
1374157_at	Pde4b	phosphodiesterase 4B, cAMP specific	1.70504e-10	7.27292e-11	91.2717	1.59774e-09	47.5898	4.79548e-11	105.211	1.48414e-10	72.2136
1369044_a_at	Pde4b	phosphodiesterase 4B, cAMP specific	1.74006e-12	8.83884e-13	48.4488	2.86513e-12	46.7917	1.13409e-12	45.1712	1.3229e-12	43.2842
1374452_at	Pde9a	phosphodiesterase 9A	4.09931e-09	7.55033e-10	24.1952	1.46859e-08	15.4614	3.84136e-09	16.6706	3.88979e-09	16.6254
1383294_at	Pdyn	prodynorphin	6.35707e-12	2.46392e-12	13.9795	9.74059e-12	13.1327	5.2369e-12	12.1284	5.49936e-12	12.0203
1369882_at	Pdyn	prodynorphin	0.00158059	0.000429429	5.46106	0.00111321	5.13513	0.000632267	5.06723	0.000596274	5.12474
1388339_at	Pea15	phosphoprotein enriched in astrocytes 15	1.25639e-11	2.31635e-10	65.8874	1.50326e-08	26.7428	2.80758e-12	333.182	2.58491e-12	345.157
1371441_at	Pea15	phosphoprotein enriched in astrocytes 15	6.67155e-10	1.67687e-09	31.4345	6.21638e-07	10.232	2.10876e-10	56.4776	1.56621e-10	61.8571
1382712_at	Pfkfb2	6-phosphofructo-2-kinase/fructose-2,6-biphosphatase 2	8.00846e-06	3.41624e-06	19.2316	8.0234e-06	19.2589	4.00798e-06	18.4488	4.08372e-06	18.3596
1369794_a_at	Pfkfb3	6-phosphofructo-2-kinase/fructose-2,6-biphosphatase 3	2.34365e-05	7.3411e-06	8.85227	1.70904e-05	8.83322	1.1519e-05	8.10508	2.00086e-05	7.29458
1389597_at	Pgbd5	piggyBac transposable element derived 5	1.32613e-17	6.76733e-18	490.183	4.21699e-17	353.463	7.74655e-18	461.748	8.09205e-18	452.981
1381246_at	Phf21b	PHD finger protein 21B	5.85828e-10	2.65084e-10	12.5171	8.43399e-10	12.1954	3.83824e-10	11.6772	4.5503e-10	11.3167
1368860_at	Phlda1	pleckstrin homology-like domain, family A, member 1	1.30692e-06	9.5104e-06	16.8931	1.10757e-06	40.1292	4.15504e-07	40.9672	4.11423e-07	41.0924
1391269_at	Pim2	Pim-2 proto-oncogene, serine/threonine kinase	1.37963e-09	7.94874e-09	6.35975	1.03919e-09	10.344	3.40911e-10	10.5222	1.14805e-09	8.5571
1389076_at	Pkn3	protein kinase N3	1.58618e-10	2.19152e-11	5.37619	5.97951e-10	4.13201	1.90235e-10	4.18657	2.65374e-10	4.04116
1368128_at	Pla2g2a	phospholipase A2, group IIA (platelets, synovial fluid)	1.34361e-06	6.16837e-07	12.0265	1.52079e-06	12.0351	7.05536e-07	11.6946	7.36916e-07	11.5896
1392308_at	Pla2g2d	phospholipase A2, group IID	1.86671e-06	6.64877e-05	7.70392	5.12269e-06	16.6217	2.9075e-07	27.8928	6.99562e-07	22.0475
1382659_at	Pla2r1	phospholipase A2 receptor 1	2.64281e-12	2.13248e-13	48.2056	3.83338e-11	17.4538	3.28616e-12	23.8942	1.34888e-11	17.4668
1398287_at	Plau	plasminogen activator, urokinase	2.31642e-11	2.10585e-11	252.518	5.02919e-08	27.0977	9.2741e-12	356.698	9.21228e-12	357.733
1387675_at	Plau	plasminogen activator, urokinase	8.06163e-10	9.10068e-09	85.3228	5.71069e-06	16.7493	2.08167e-10	377.096	2.17519e-10	369.799
1387483_at	Plcg2	phospholipase C, gamma 2	2.02646e-09	9.3195e-10	18.5127	3.43398e-09	17.3417	1.20841e-09	17.4851	1.37644e-09	16.9981
1398641_at	Plekha3	pleckstrin homology domain-containing, family A (phosphoinositide binding specific) mem	4.86221e-06	0.00138869	6.03452	0.00391073	5.39633	2.31665e-07	66.8255	3.04125e-05	15.3746
1376137_at	Plekhb2	pleckstrin homology domain containing, family B (evectins) member 2	5.32848e-05	4.06197e-05	6.86614	0.000761609	4.55874	1.25947e-05	8.61986	1.23961e-05	8.6473
1374971_at	Plekhh2	pleckstrin homology domain containing, family H (with MyTH4 domain) member 2	2.52433e-08	1.48053e-08	17.8707	3.887e-07	10.9521	7.47032e-09	20.9309	1.01369e-08	19.4885
1393733_at	Plppr5	phospholipid phosphatase related 5	3.69822e-06	4.84102e-07	13.2578	4.86752e-06	9.85028	3.50219e-06	8.85283	8.06656e-06	7.56395
1394966_at	Plppr5	phospholipid phosphatase related 5	5.02668e-12	1.85919e-12	67.8875	2.73452e-08	9.10382	3.30298e-12	57.0446	3.69005e-12	55.2059
1376872_at	Plxnc1	plexin C1	3.85924e-08	6.62677e-09	186.605	0.000917993	6.80309	7.81184e-07	35.17	2.48259e-08	111.677
1374633_at	Pm20d2	peptidase M20 domain containing 2	7.20691e-14	3.91621e-14	42.2697	1.20087e-13	41.6091	4.94501e-14	39.6982	5.07347e-14	39.4277
1377994_at	Pmaip1	phorbol-12-myristate-13-acetate-induced protein 1	8.33853e-08	6.22823e-08	28.174	0.00058967	4.66594	1.55125e-08	41.5632	2.64549e-07	19.4585
1373312_at	Pnkd	paroxysmal nonkinesigenic dyskinesia	1.15119e-06	0.000122347	5.95143	5.76349e-05	8.00852	4.65107e-07	19.6261	1.22535e-07	27.7205
1370432_at	Pou3f1	POU class 3 homeobox 1	6.28949e-08	1.94901e-08	6.28579	5.11486e-08	6.29267	3.91829e-08	5.6945	1.2943e-07	4.85618
1373301_at	Ppp1r13b	protein phosphatase 1, regulatory subunit 13B	1.11579e-10	1.38513e-11	11.0984	6.92239e-11	10.0463	5.29403e-09	4.65425	7.3027e-10	5.98684
1372761_at	Ppp1r16b	protein phosphatase 1, regulatory subunit 16B	2.60352e-10	5.56592e-10	14.8886	5.14488e-10	18.8098	9.46293e-11	21.8695	9.36922e-11	21.9197
1373656_at	Ppp1r3d	protein phosphatase 1, regulatory subunit 3D	0.00158056	0.00416078	5.58774	0.00111995	9.20412	0.000287484	11.1517	0.000435401	9.98652
1392909_at	Ppp1r9a	protein phosphatase 1, regulatory subunit 9A	1.37812e-10	6.04236e-11	289.164	1.17024e-09	133.998	6.207e-11	285.906	6.65609e-11	277.637
1381644_at	Ppp1r9a	protein phosphatase 1, regulatory subunit 9A	1.01728e-07	7.84952e-09	21.0139	5.32508e-07	10.4175	1.28484e-07	11.4672	5.97607e-07	8.5742
1384924_at	Prnd	prion protein 2 (dublet)	6.12639e-12	3.36801e-12	1919.76	5.11815e-12	2747.58	1.17024e-11	990.13	3.28849e-12	1945.41
1372729_at	Procr	protein C receptor, endothelial	1.62022e-05	0.00014344	10.3631	1.53114e-05	23.3871	2.14118e-06	32.5981	1.16941e-05	19.9347
1374142_at	Prr15	proline rich 15	1.15432e-11	4.31987e-11	47.6494	6.97374e-11	56.1123	3.13461e-12	108.784	3.05262e-12	109.781
1377865_at	Prr5	proline rich 5 (renal)	1.38998e-08	1.96623e-09	7.15499	4.47683e-08	5.28977	1.53446e-08	5.35707	1.91338e-08	5.20476
1376775_at	Prr5l	proline rich 5 like	2.03391e-09	7.66816e-10	39.3695	2.35247e-09	38.1795	9.12445e-10	37.5185	4.46276e-09	24.7798
1393036_at	Psrc1	proline/serine-rich coiled-coil 1	1.62971e-08	3.874e-09	28.4053	3.90963e-05	5.2497	1.48542e-08	20.3827	1.29804e-08	21.0455
1377744_at	Pstpip2	proline-serine-threonine phosphatase-interacting protein 2	2.66787e-13	1.01795e-13	119.928	4.55926e-13	103.142	2.28782e-13	91.2189	2.22712e-13	92.0285
1367851_at	Ptgds	prostaglandin D2 synthase (brain)	6.98205e-15	2.12353e-08	7.15735	1.0658e-14	520.828	1.31977e-14	299.643	9.49682e-15	343.738
1368014_at	Ptges	prostaglandin E synthase	8.16097e-13	2.94397e-13	77.4427	4.64941e-10	15.2682	4.28559e-13	68.8665	4.48491e-13	67.9089
1368015_at	Ptges	prostaglandin E synthase	3.16465e-08	9.67848e-09	18.3137	1.01804e-05	5.79499	1.94105e-08	15.6966	1.43883e-08	16.7591
1368645_at	Ptpn1	protein tyrosine phosphatase, non-receptor type 1	2.18169e-10	3.06906e-08	5.30249	4.33581e-08	5.77217	1.62643e-10	12.1142	1.63594e-11	19.2815
1397916_s_at	Ptpn1	protein tyrosine phosphatase, non-receptor type 1	3.04055e-08	1.52339e-07	4.63513	4.05438e-07	4.61019	5.18363e-08	5.32818	1.93356e-09	8.69369
1374812_at	Ptpn13	protein tyrosine phosphatase, non-receptor type 13	1.39591e-07	3.01574e-06	9.57514	7.62229e-06	9.44983	2.41181e-07	16.4382	6.98027e-09	40.9769
1368087_a_at	Ptpn21	protein tyrosine phosphatase, non-receptor type 21	1.27409e-09	3.65524e-06	5.8748	1.18262e-07	12.8728	4.20547e-09	21.7224	7.41252e-11	65.3168
1370469_at	Ptpn7	protein tyrosine phosphatase, non-receptor type 7	2.78394e-06	2.85363e-06	8.2362	2.32306e-06	10.1642	1.12812e-06	9.82573	1.16945e-06	9.75705
1391669_at	Ptprb	protein tyrosine phosphatase, receptor type, B	7.50901e-05	0.000289388	9.70001	2.32475e-05	23.9746	1.77657e-05	20.4352	6.30828e-05	14.4077
1387136_at	Ptprv	protein tyrosine phosphatase, receptor type, V	1.04128e-14	2.15028e-15	251.339	2.1799e-12	37.0348	9.2003e-15	144.934	6.36085e-15	165.793
1375216_at	Pvrl2	poliovirus receptor-related 2	2.95792e-13	3.36554e-09	10.0944	7.25657e-10	16.5704	6.78566e-14	173.315	1.01368e-13	149.472
1397851_at	Qki	QKI, KH domain containing, RNA binding	2.15792e-06	4.09815e-06	11.0353	6.41765e-06	12.0769	4.34814e-07	18.3876	6.97552e-07	16.4205
1377790_at	Rab11fip1	RAB11 family interacting protein 1 (class I)	7.19091e-14	5.17464e-15	156.541	1.9814e-10	12.422	2.96657e-13	43.3038	1.91662e-13	48.9086
1392876_at	Rab11fip1	RAB11 family interacting protein 1 (class I)	1.78505e-11	3.58961e-12	71.6046	7.0139e-08	8.82363	1.57665e-11	46.0671	2.14808e-11	42.2449
1389129_at	Rab11fip3	RAB11 family interacting protein 3 (class II)	1.32815e-08	2.39868e-09	14.9114	2.07413e-06	5.4185	1.39105e-08	10.5716	6.78458e-09	12.1086
1376074_at	Rab11fip4	RAB11 family interacting protein 4 (class II)	7.34004e-08	3.69721e-09	21.2737	4.17148e-05	4.48133	3.25934e-07	8.50711	4.11236e-07	8.16593
1381836_at	Rab20	RAB20, member RAS oncogene family	8.32475e-12	4.41816e-12	90.573	2.14529e-11	76.0873	4.76372e-12	88.3483	4.78136e-12	88.241
1384148_at	Rab20	RAB20, member RAS oncogene family	5.69905e-11	2.2224e-09	40.1034	1.76377e-06	10.2527	1.3062e-11	227.598	1.88733e-11	196.752
1370780_at	Rab31	RAB31, member RAS oncogene family	0.000308501	4.15332e-05	9.08969	0.000355274	6.71064	0.000151288	6.92293	0.000420116	5.63628
1380846_at	Rabgef1	RAB guanine nucleotide exchange factor (GEF) 1	1.53849e-06	1.92203e-07	6.85195	3.06215e-06	5.17727	1.46467e-06	5.06941	2.74917e-06	4.64969
1387001_at	Ralb	v-ral simian leukemia viral oncogene homolog B	4.53836e-16	3.25959e-09	4.84732	1.74393e-10	8.40661	2.80815e-16	184.499	2.68101e-16	187.741
1367791_at	Ramp1	receptor (G protein-coupled) activity modifying protein 1	4.83226e-11	1.52643e-11	125.307	6.49612e-10	51.5437	2.53011e-11	104.951	2.66982e-11	103.028
1370372_at	Rasd2	RASD family, member 2	2.21649e-11	3.38287e-11	105.943	6.0725e-06	6.84617	1.43567e-11	143.791	1.47089e-11	142.519
1390731_at	Rasgef1b	RasGEF domain family, member 1B	7.56941e-08	5.61637e-08	14.1139	5.79866e-05	4.73911	6.91214e-09	22.6892	6.48129e-07	8.72676
1376909_at	Rasl10a	RAS-like, family 10, member A	5.3075e-14	2.39717e-14	129.578	3.64813e-11	21.6304	2.54425e-14	126.895	2.62218e-14	125.561
1383322_at	Rasl11b	RAS-like family 11 member B	1.24287e-15	8.23337e-16	47.5485	3.28015e-15	43.6235	6.63051e-16	50.5232	6.97251e-16	49.812
1374056_at	Rbm24	RNA binding motif protein 24	0.0349896	0.0194431	4.91409	0.00677348	7.90683	0.0120839	5.68715	0.0125665	5.61949
1367939_at	Rbp1	retinol binding protein 1, cellular	9.29462e-20	7.17814e-20	710.906	7.30376e-14	13.7741	9.14985e-20	634.883	8.25023e-20	666.094
1388686_at	Rcan1	regulator of calcineurin 1	1.54192e-07	2.62571e-06	33.9283	0.00320597	5.97097	9.51296e-07	46.8479	1.06991e-08	253.438
1373886_at	Reep1	receptor accessory protein 1	3.23793e-11	3.22346e-12	935.86	6.61835e-11	368.961	2.13469e-10	150.423	7.36074e-11	227.935
1375270_at	RGD1306556	similar to hypothetical protein A530094D01	1.41569e-09	3.82913e-05	5.97221	3.47162e-05	7.02055	5.93036e-10	88.84	4.83685e-10	95.2517
1379894_at	RGD1310110	similar to 3632451O06Rik protein	1.04563e-09	6.72903e-11	70.6371	1.34237e-08	21.606	2.26605e-09	26.1829	4.92232e-09	21.6691
1385211_at	RGD1310951	similar to RIKEN cDNA E130308A19	1.03044e-07	1.83178e-08	14.324	2.65271e-06	6.73764	1.04186e-07	10.1508	4.51153e-08	11.925
1370884_at	RGD1560795 /// Spr	similar to Sepiapterin reductase (SPR) /// sepiapterin reductase (7,8-dihydrobiopterin:	9.84355e-08	0.000950274	4.14425	1.92931e-07	32.2824	6.26463e-08	33.9065	6.38478e-08	33.7251
1393895_a_at	RGD1564177	RGD1564177	2.49718e-08	3.15948e-09	135.044	1.41875e-08	111.695	1.18519e-07	39.9234	4.19535e-07	27.751
1381544_at	RGD1564534	similar to CHCHD4 protein	7.14416e-11	6.59179e-12	460.451	2.43201e-09	70.3789	1.03929e-10	148.203	1.13821e-10	143.271
1381923_at	RGD1564664	similar to LOC387763 protein	0.000104326	3.80598e-05	9.02747	0.000118147	8.33132	4.39908e-05	8.75164	3.96319e-05	8.94935
1395145_at	Rgl1	ral guanine nucleotide dissociation stimulator,-like 1	6.7282e-08	3.2189e-05	4.53905	1.58485e-05	5.7432	5.8298e-08	13.6779	5.40312e-09	23.4232
1373777_at	Rgs16	regulator of G-protein signaling 16	2.02786e-06	0.00589475	6.25095	3.51293e-06	89.886	1.1406e-06	98.7447	1.21033e-06	96.4757
1379026_at	Rhbdl3	rhomboid, veinlet-like 3 (Drosophila)	3.0499e-15	2.71829e-14	48.6529	3.53463e-14	61.3696	7.02e-16	157.299	7.19604e-16	155.887
1391113_at	Rhbdl3	rhomboid, veinlet-like 3 (Drosophila)	0.000695654	0.000217975	5.5585	0.000513375	5.38002	0.000276342	5.31888	0.000276092	5.31977
1382623_at	Rhebl1	Ras homolog enriched in brain like 1	4.63423e-12	2.30727e-12	5.72942	7.92955e-12	5.5956	3.13302e-12	5.51177	3.27593e-12	5.4811
1389003_at	Rhobtb3	Rho-related BTB domain containing 3	7.44866e-11	3.6848e-11	28.5527	9.77218e-09	10.7116	2.19234e-11	32.5664	4.27932e-11	27.5148
1374782_at	Rhpn1	rhophilin, Rho GTPase binding protein 1	0.00967061	0.00237544	5.12145	0.00485563	4.9169	0.00344978	4.7134	0.00340947	4.72572
1375020_at	Rin3	Ras and Rab interactor 3	1.30898e-10	3.73282e-10	8.09383	1.88428e-10	10.7811	4.16753e-11	11.7493	6.054e-11	10.9827
1381533_at	Rnd1	Rho family GTPase 1	3.88353e-09	9.88906e-10	63.4179	5.668e-08	26.3432	2.9652e-09	45.4088	1.66103e-09	53.9983
1372521_at	Rnd2	Rho family GTPase 2	2.12584e-11	8.68943e-12	22.5723	4.27547e-09	8.2713	1.24286e-11	20.8119	7.74437e-12	23.1796
1377663_at	Rnd3	Rho family GTPase 3	6.54854e-09	6.98087e-05	6.24765	1.76666e-05	9.60633	2.03519e-09	85.237	2.06925e-09	84.7573
1379733_at	Rnf144a	ring finger protein 144A	7.20436e-07	8.10606e-07	15.0691	1.06883e-05	10.3239	1.75454e-07	21.7732	1.8544e-07	21.4724
1395629_at	Rnf144a	ring finger protein 144A	1.26543e-08	3.59494e-06	5.78561	1.47052e-06	7.76669	2.32854e-09	24.2637	2.90757e-09	22.9907
1385095_at	Rnf222	ring finger protein 222	4.20185e-08	4.48305e-09	12.5491	9.36774e-08	8.58686	2.62068e-07	6.23717	4.56812e-08	8.23825
1374811_at	Rps6ka2	ribosomal protein S6 kinase polypeptide 2	3.12136e-17	1.98439e-17	21.6131	5.01271e-17	22.3287	2.1742e-17	21.1834	2.02932e-17	21.5067
1367862_at	Rrad	Ras-related associated with diabetes	2.01211e-08	2.29613e-08	84.7951	2.43939e-08	118.292	9.09381e-09	118.451	8.92282e-09	119.291
1373427_at	Rragd	Ras-related GTP binding D	7.31116e-07	1.04157e-07	44.4763	0.0023967	4.61053	3.97136e-07	29.9794	0.000184349	6.85749
1372133_at	Rras2	related RAS viral (r-ras) oncogene homolog 2	4.29648e-13	2.32403e-08	6.8111	3.02872e-07	5.39092	1.78987e-13	102.959	1.9691e-13	99.7108
1382058_at	Rras2	related RAS viral (r-ras) oncogene homolog 2	1.49658e-15	6.96484e-14	8.4092	1.46208e-11	4.73819	3.36302e-16	22.8656	3.74045e-16	22.3265
1395294_at	Runx1t1	runt-related transcription factor 1; translocated to, 1 (cyclin D-related)	4.9478e-12	2.05956e-12	31.7755	6.11557e-12	31.4665	5.96119e-12	24.5104	3.40921e-12	28.0278
1391447_at	Runx1t1	runt-related transcription factor 1; translocated to, 1 (cyclin D-related)	4.66852e-08	2.31483e-08	20.9083	6.83085e-08	20.3454	2.56938e-08	20.3934	2.75809e-08	20.0527
1385519_at	Runx1t1	runt-related transcription factor 1; translocated to, 1 (cyclin D-related)	3.36824e-09	1.66064e-09	16.1082	4.43633e-09	16.181	2.03836e-09	15.4268	2.47812e-09	14.8122
1395076_at	Runx1t1	runt-related transcription factor 1; translocated to, 1 (cyclin D-related)	1.09345e-12	4.35353e-13	12.7838	1.50102e-12	12.36	8.91751e-13	11.2266	1.07789e-12	10.8592
1393901_at	Runx1t1	runt-related transcription factor 1; translocated to, 1 (cyclin D-related)	0.000577496	0.000173223	9.79688	0.000273371	10.4396	0.000297118	8.59891	0.000310287	8.51013
1389748_at	Runx1t1	runt-related transcription factor 1; translocated to, 1 (cyclin D-related)	7.63574e-09	8.31931e-10	19.9892	1.88315e-07	8.2861	8.49495e-09	12.2525	8.74119e-09	12.1845
1390355_at	Ryr1	ryanodine receptor 1 (skeletal)	6.73323e-14	3.04011e-14	25.151	1.02927e-13	24.2513	7.83131e-14	20.3097	3.95043e-14	23.6718
1392647_at	Saal1	serum amyloid A-like 1	0.000229934	7.1045e-05	5.62271	0.000191602	5.37556	0.000102789	5.27423	0.000102242	5.27908
1392283_at	Sall4	spalt-like transcription factor 4	3.01404e-08	2.30216e-09	8.90383	1.6366e-07	5.40584	4.93718e-08	5.58968	1.28479e-07	4.92041
1374892_at	Sat2	spermidine/spermine N1-acetyltransferase family member 2	9.64463e-11	1.51022e-06	5.98937	2.34086e-07	9.59721	5.92586e-11	53.3443	1.58356e-11	80.2903
1392107_at	Sbno2	strawberry notch homolog 2 (Drosophila)	5.01178e-09	2.2232e-06	9.62772	8.16464e-05	5.73207	1.13495e-08	32.7647	3.54007e-10	94.7266
1389367_at	Schip1	schwannomin interacting protein 1	1.25841e-13	4.45264e-14	53.3311	9.68509e-12	18.1606	5.25608e-14	50.8553	7.34086e-14	46.2901
1367959_a_at	Scn1b	sodium channel, voltage-gated, type I, beta subunit	0.000116177	0.000326183	4.72353	6.73452e-05	7.25974	3.27699e-05	7.1757	3.54566e-05	7.06864
1392963_at	Scrn1	secernin 1	1.07892e-08	5.54418e-09	42.9439	1.61187e-08	41.9752	6.21723e-09	41.5407	6.55299e-09	40.9155
1398406_at	Scrn1	secernin 1	4.86622e-08	7.04812e-09	66.2671	4.45664e-07	25.7507	3.79385e-08	39.4303	4.67037e-08	37.1224
1393338_at	Scx	scleraxis bHLH transcription factor	2.53475e-11	6.65143e-12	6.71936	1.44837e-10	5.14083	1.86028e-11	5.84616	1.71832e-11	5.90727
1385670_at	Sdsl	serine dehydratase-like	1.55715e-13	7.38182e-14	47.0461	4.79452e-13	37.731	9.25274e-14	44.1902	9.49824e-14	43.8733
1393422_at	Sdsl	serine dehydratase-like	1.01614e-07	4.28947e-08	12.387	1.51963e-07	11.6467	6.35035e-08	11.4612	5.74413e-08	11.689
1380163_at	Sec23ip	SEC23 interacting protein	2.50977e-05	0.00176308	4.43482	0.00328351	4.38249	0.00104761	4.91407	8.49085e-07	25.0989
1388018_at	Sele	selectin E	0.0016246	0.000336824	10.2065	0.000548629	10.7257	0.000868459	7.9986	0.00212779	6.3839
1391946_at	Selp	selectin P	8.03323e-09	4.27592e-09	14.5598	8.40502e-09	15.569	4.90215e-09	14.156	6.22948e-09	13.4832
1377336_at	Sema3b	sema domain, immunoglobulin domain (Ig), short basic domain, secreted, (semaphorin) 3B	7.96012e-06	2.29498e-06	8.09421	1.02835e-05	7.20622	4.55482e-06	7.15952	4.6635e-06	7.12992
1391556_at	Sema5a	sema domain, seven thrombospondin repeats (type 1 and type 1-like), transmembrane domai	8.24408e-13	6.08048e-14	12.118	9.99989e-12	6.39836	2.21295e-12	6.81977	2.35205e-12	6.76165
1370551_a_at	Sema6c	sema domain, transmembrane domain (TM), and cytoplasmic domain, (semaphorin) 6C	1.38956e-17	7.94127e-18	137.825	2.97343e-17	126.434	9.25535e-18	130.604	8.51267e-18	134.49
1368617_at	Serpina5	serpin peptidase inhibitor, clade A (alpha-1 antiproteinase, antitrypsin), member 5	8.29636e-11	1.60321e-11	2166.51	5.86537e-08	84.3661	3.0495e-10	476.635	2.68238e-11	1625.88
1395809_at	Sesn1	sestrin 1	1.60291e-06	5.36021e-07	7.88948	2.00965e-06	7.3394	1.30958e-06	6.78626	7.6234e-07	7.42754
1391607_at	Sesn2	sestrin 2	5.89244e-11	2.54447e-07	4.19499	2.84565e-11	22.8251	6.53193e-11	15.2177	4.74372e-11	16.2491
1386662_at	Sesn2	sestrin 2	6.44291e-08	9.81038e-05	4.67577	2.70009e-07	17.166	2.39068e-08	24.528	2.14303e-08	25.2173
1381588_at	Sft2d2	SFT2 domain containing 2	1.01041e-09	3.73264e-09	14.8923	2.19533e-09	20.8773	4.58745e-10	23.7818	2.26385e-10	28.2764
1393005_at	Sft2d2	SFT2 domain containing 2	1.58624e-06	1.44853e-05	6.11211	2.91505e-05	6.23282	9.15801e-08	16.4124	1.98319e-06	8.71027
1397740_at	Sfxn1	sideroflexin 1	3.56873e-17	2.64599e-11	5.55389	1.92461e-14	23.1058	1.45721e-17	131.294	1.51404e-17	129.55
1393911_at	Sh3bp4	SH3-domain binding protein 4	5.27371e-17	2.59019e-17	8.90777	1.28771e-16	8.20809	3.36938e-17	8.55075	3.59848e-17	8.46468
1387294_at	Sh3bp5	SH3-domain binding protein 5 (BTK-associated)	2.90359e-07	0.000239529	4.42351	0.000311653	4.75882	1.19111e-08	35.948	3.46022e-06	9.43797
1371063_at	Sh3gl2	SH3-domain GRB2-like 2	7.22249e-05	7.88289e-06	6.34054	7.59346e-05	4.98132	8.50597e-05	4.34707	0.000114591	4.15799
1373521_at	Sh3tc2	SH3 domain and tetratricopeptide repeats 2	1.52861e-16	7.41394e-17	112.153	7.69709e-16	74.3146	8.01941e-17	109.215	8.57709e-17	106.772
1368285_at	Shbg	sex hormone binding globulin	5.74168e-14	3.64068e-14	484.626	2.90091e-07	7.46057	1.22698e-13	287.639	6.34319e-14	379.727
1382613_at	Shc4	SHC (Src homology 2 domain containing) family, member 4	3.34676e-12	1.23082e-12	132.722	2.22933e-10	36.3769	1.57609e-12	121.585	1.57881e-12	121.512
1383490_at	Shisa8	shisa family member 8	3.1192e-13	1.14122e-13	8.97004	5.9847e-13	8.16947	2.36972e-13	8.00762	2.82376e-13	7.79916
1380093_at	Shisa8	shisa family member 8	0.00020039	6.05785e-05	4.38464	0.00016615	4.21452	8.8646e-05	4.1462	9.65549e-05	4.09499
1371521_at	Sin3b	SIN3 transcription regulator family member B	1.66514e-10	3.7726e-08	4.5801	1.34823e-08	5.94523	4.92964e-11	12.5344	2.40481e-11	14.394
1388653_at	Sin3b	SIN3 transcription regulator family member B	2.89248e-08	1.90887e-09	9.52765	4.61333e-07	4.82782	1.68276e-07	4.87513	3.90221e-08	5.94198
1376040_at	Sipa1l2	signal-induced proliferation-associated 1 like 2	1.685e-09	1.79997e-07	15.7704	4.52442e-06	9.62306	2.07513e-09	50.4641	1.16464e-10	130.985
1384037_at	Sipa1l2	signal-induced proliferation-associated 1 like 2	0.000335959	7.8616e-05	4.71232	0.000254716	4.38795	0.000166091	4.19567	0.000192717	4.10159
1377198_at	Skap2	src kinase associated phosphoprotein 2	6.41838e-09	5.43121e-06	4.23236	2.40313e-08	11.5868	1.62201e-09	16.3718	2.74215e-09	14.6638
1367877_at	Slc11a2	solute carrier family 11 (proton-coupled divalent metal ion transporter), member 2	6.65839e-13	5.24707e-07	7.56546	1.37038e-07	11.4926	1.07439e-12	250.389	1.38686e-13	608.884
1368661_at	Slc13a2	solute carrier family 13 (sodium-dependent dicarboxylate transporter), member 2	7.20348e-10	3.41896e-10	5.17197	1.02112e-09	5.12363	4.79047e-10	4.96279	5.20251e-10	4.91362
1386679_at	Slc14a1	solute carrier family 14 (urea transporter), member 1	8.99225e-18	3.88746e-18	137.809	1.33902e-17	130.176	7.35779e-18	110.561	8.41014e-18	105.706
1370494_at	Slc14a2	solute carrier family 14 (urea transporter), member 2	6.63174e-05	1.70524e-05	5.79736	6.06696e-05	5.35713	3.46089e-05	5.16772	4.17862e-05	5.01515
1369381_a_at	Slc15a1	solute carrier family 15 (oligopeptide transporter), member 1	4.21724e-11	1.27551e-11	38.1423	8.1696e-11	30.7802	3.50924e-11	29.3275	3.94503e-11	28.4826
1391282_at	Slc18b1	solute carrier family 18, subfamily B, member 1	2.93667e-09	3.59267e-05	4.09793	6.36255e-07	8.92642	3.09952e-10	40.2823	3.81338e-09	21.1829
1369234_at	Slc20a2	solute carrier family 20 (phosphate transporter), member 2	1.20928e-08	2.89461e-08	16.5247	1.63882e-08	23.7723	4.38891e-09	25.7954	4.38696e-09	25.7983
1388221_at	Slc24a3	solute carrier family 24 (sodium/potassium/calcium exchanger), member 3	1.76225e-05	1.03284e-05	11.6557	5.13558e-06	16.8831	6.98833e-06	12.7433	0.000314069	5.71044
1389622_at	Slc25a13	solute carrier family 25 (aspartate/glutamate carrier), member 13	2.13157e-10	1.03108e-06	5.83166	5.89327e-09	17.997	2.90024e-11	54.4964	1.66027e-10	33.4709
1396209_at	Slc25a53	solute carrier family 25, member 53	5.60393e-10	1.10361e-10	12.5847	9.67349e-10	10.2035	5.8209e-10	9.34537	9.11055e-10	8.67333
1384770_at	Slc26a7	solute carrier family 26 (anion exchanger), member 7	6.87262e-14	3.2806e-14	464.673	8.16028e-10	23.2189	4.59255e-14	400.793	4.53811e-14	402.875
1370848_at	Slc2a1	solute carrier family 2 (facilitated glucose transporter), member 1	3.21267e-07	0.00707337	4.06291	0.000453478	8.90337	1.56902e-07	71.1902	1.0978e-07	80.7168
1369099_at	Slc30a1	solute carrier family 30 (zinc transporter), member 1	3.96197e-05	2.52974e-06	20.6463	8.81422e-05	10.4058	7.48073e-05	9.07169	0.000317944	6.62449
1370357_at	Slc30a4	solute carrier family 30 (zinc transporter), member 4	3.78717e-08	1.24099e-05	6.99832	0.00025263	4.72809	1.25044e-08	32.1995	7.79184e-09	36.6851
1398660_at	Slc35f2	solute carrier family 35, member F2	2.20668e-17	1.0921e-17	91.1409	3.8502e-17	85.8413	1.77355e-17	78.109	1.53584e-17	81.7241
1377058_at	Slc37a2	solute carrier family 37 (glucose-6-phosphate transporter), member 2	1.12642e-10	3.25069e-11	16.1998	2.297e-11	21.9018	1.2613e-08	5.88054	4.94764e-08	4.9054
1374120_at	Slc45a4	solute carrier family 45, member 4	6.10031e-08	4.00045e-06	4.01505	6.01157e-09	12.9299	1.01422e-07	6.6554	1.23766e-07	6.45661
1368082_at	Slc4a2	solute carrier family 4 (anion exchanger), member 2	6.41258e-07	6.38354e-05	11.2253	0.000106446	11.9315	2.6725e-08	116.743	2.40525e-06	26.6212
1377088_at	Slc52a3	solute carrier family 52, riboflavin transporter, member 3	1.63674e-08	2.38441e-09	89.978	4.3863e-08	48.0344	1.94468e-08	45.7474	2.21835e-08	43.9781
1392349_at	Slc5a3	solute carrier family 5 (sodium/myo-inositol cotransporter), member 3	1.28517e-07	4.0859e-08	13.9212	2.50623e-07	11.661	7.17157e-08	12.3985	9.3478e-08	11.7565
1384302_at	Slc6a17	solute carrier family 6 (neutral amino acid transporter), member 17	0.0025688	0.000927717	9.26049	0.00233971	8.44167	0.00066504	10.1476	0.000818445	9.58414
1386934_at	Slc6a8	solute carrier family 6 (neurotransmitter transporter), member 8	1.57723e-17	5.59e-13	9.6289	8.41896e-10	4.14461	8.25557e-18	156.79	8.78224e-18	153.321
1372449_at	Slc8a1	solute carrier family 8 (sodium/calcium exchanger), member 1	0.00574205	0.00417422	11.048	0.0240193	6.83247	0.0115075	7.7157	0.000383232	26.093
1368606_at	Slco1a5	solute carrier organic anion transporter family, member 1a5	7.26797e-10	3.73751e-10	26.1272	1.21401e-09	25.1148	4.3978e-10	25.1077	4.60878e-10	24.8235
1387492_at	Slco2a1	solute carrier organic anion transporter family, member 2a1	9.72165e-07	9.27449e-07	4.13382	2.83718e-07	5.43431	7.36938e-07	4.25086	9.87091e-07	4.10292
1389127_at	Smad3	SMAD family member 3	7.18701e-09	9.6537e-08	17.3703	1.81503e-06	11.1784	8.34618e-10	62.5307	2.68522e-09	43.9379
1369528_at	Smad3	SMAD family member 3	0.0215703	0.00575163	5.57063	0.0099892	5.45613	0.00652729	5.38681	0.00674646	5.3398
1369276_at	Smad5	SMAD family member 5	7.55277e-14	3.95067e-14	11.7463	9.35216e-11	4.50422	3.193e-14	12.2049	4.10894e-14	11.6644
1377695_at	Smtnl2	smoothelin-like 2	3.72114e-08	2.38887e-09	26.9229	3.11779e-07	11.2145	1.03802e-07	11.5713	1.17803e-07	11.286
1371568_at	Sncb	synuclein, beta	6.73515e-16	4.63594e-17	188.479	1.70156e-13	22.856	2.25428e-15	52.5431	1.3934e-15	60.427
1369924_at	Sncb	synuclein, beta	1.06086e-15	4.77384e-16	19.5139	1.92347e-15	18.2229	7.6448e-16	17.674	8.72133e-16	17.201
1386762_at	Snx18	sorting nexin 18	7.73145e-08	3.24482e-08	27.6689	3.36474e-06	11.4488	2.92521e-08	28.4372	2.92884e-08	28.4279
1398065_at	Sobp	sine oculis binding protein homolog	3.80255e-06	1.13283e-06	12.1384	1.51718e-06	13.8689	3.61986e-06	9.5503	7.32005e-06	8.31884
1375349_at	Sorbs1	sorbin and SH3 domain containing 1	4.18615e-09	6.82052e-09	26.6441	6.71251e-09	34.8124	1.50213e-09	39.9565	1.7416e-09	38.335
1372728_at	Sort1	sortilin 1	9.75642e-11	1.76424e-11	44.4319	5.30175e-10	24.0007	4.27183e-11	34.9271	3.17678e-10	21.2905
1385978_at	Sox9	SRY (sex determining region Y)-box 9	5.48376e-10	2.03144e-10	99.2099	1.41142e-08	36.2251	2.3782e-10	93.9868	2.56791e-10	91.5625
1392813_at	Sox9	SRY (sex determining region Y)-box 9	9.53356e-14	2.97292e-15	40.4257	1.28229e-11	8.77971	2.80908e-12	9.47854	3.23902e-12	9.25952
1383772_at	Spata13	spermatogenesis associated 13	6.57849e-09	3.08644e-09	5.52935	1.35098e-08	5.19265	3.36048e-09	5.46802	4.11728e-09	5.32566
1396081_at	Spire1	spire-type actin nucleation factor 1	3.41895e-09	2.48247e-07	6.53469	1.14927e-07	8.66378	8.84105e-10	18.6199	5.18906e-10	21.0038
1379611_at	Spsb1	splA/ryanodine receptor domain and SOCS box containing 1	3.07646e-08	6.09793e-09	21.1165	8.50054e-08	14.5254	1.94367e-08	16.2185	4.00778e-08	13.8894
1373554_at	Spsb1	splA/ryanodine receptor domain and SOCS box containing 1	1.81464e-06	4.23062e-07	57.0487	0.00083346	8.11063	3.45146e-07	61.1243	0.000168162	10.2213
1376495_at	Sptb	spectrin, beta, erythrocytic	2.84823e-09	1.73777e-10	8.52204	1.55496e-08	5.16086	7.66747e-09	4.98079	4.482e-08	4.04464
1389030_a_at	Src	SRC proto-oncogene, non-receptor tyrosine kinase	4.55945e-12	2.31169e-12	49.7174	1.80114e-08	8.5681	2.30497e-12	49.7589	2.79521e-12	47.1029
1373124_at	Src	SRC proto-oncogene, non-receptor tyrosine kinase	4.99669e-12	1.40405e-12	30.5774	3.18494e-08	5.66069	4.2568e-12	23.4096	4.26625e-12	23.3976
1382276_at	Ssh1	slingshot protein phosphatase 1	6.60971e-12	9.17476e-12	7.52947	5.13412e-12	9.73568	3.85738e-12	8.5996	4.37406e-12	8.43121
1370907_at	St6gal1	ST6 beta-galactosamide alpha-2,6-sialyltranferase 1	3.13918e-11	1.35732e-10	77.6864	3.28544e-10	81.4153	7.18973e-12	224.252	8.06161e-12	214.291
1370714_a_at	St6gal1	ST6 beta-galactosamide alpha-2,6-sialyltranferase 1	5.78294e-08	2.57496e-08	27.7789	7.81608e-08	26.7481	3.50255e-08	25.6426	3.6461e-08	25.379
1387615_at	St8sia2	ST8 alpha-N-acetyl-neuraminide alpha-2,8-sialyltransferase 2	0.00753243	0.00204867	6.444	0.00416793	6.18162	0.00248407	6.14157	0.00253619	6.10989
1382121_at	Stim1	stromal interaction molecule 1	3.60226e-08	3.02481e-09	29.2886	5.44476e-08	18.3393	3.94732e-06	6.56024	1.50871e-07	11.9485
1376024_at	Stim1	stromal interaction molecule 1	2.52209e-08	1.01139e-09	22.4788	2.78257e-06	5.90681	1.66834e-05	4.04669	1.95416e-07	7.83503
1392231_at	Stk4	serine/threonine kinase 4	0.00294056	0.000676912	6.7469	0.00162363	6.35376	0.00125425	5.86895	0.0013141	5.80791
1373590_at	Stom	stomatin	4.35505e-08	9.19647e-06	4.92448	7.34968e-08	13.432	2.49071e-07	8.82612	3.51176e-09	21.1961
1376962_at	Stra6	stimulated by retinoic acid 6	1.1081e-14	2.65454e-15	56.9899	7.4099e-12	11.6111	7.98954e-15	41.8362	7.87904e-15	41.9939
1385476_x_at	Stra6	stimulated by retinoic acid 6	9.6924e-07	3.54145e-08	32.6578	4.26626e-05	7.65972	1.04166e-05	8.62933	9.09121e-06	8.86643
1385475_a_at	Stra6	stimulated by retinoic acid 6	6.59315e-10	1.41269e-10	93.5972	0.000209147	4.35998	8.28175e-10	53.127	5.0926e-09	31.7167
1373062_at	Sulf1	sulfatase 1	6.05954e-15	4.69841e-15	129.335	1.6333e-13	58.0777	2.12974e-15	172.094	2.16275e-15	171.115
1368771_at	Sulf1	sulfatase 1	1.06726e-11	3.27869e-12	31.1666	2.05911e-10	15.3804	6.04937e-12	26.7886	5.47972e-12	27.4395
1370837_at	Sycn	syncollin	5.09783e-11	2.79022e-11	47.6118	8.37148e-11	46.772	3.23384e-11	45.6518	3.30187e-11	45.3834
1378233_at	Sync	syncoilin, intermediate filament protein	2.09395e-07	1.49014e-07	6.63948	1.87525e-06	5.22491	5.82887e-08	7.70656	7.29317e-08	7.43119
1368971_a_at	Synj2	synaptojanin 2	4.24192e-08	1.66258e-08	6.91348	4.4839e-08	6.89489	2.83924e-08	6.38286	3.69775e-08	6.14224
1371679_at	Synpo2	synaptopodin 2	1.08687e-06	1.96041e-07	9.3665	7.84288e-07	8.61171	1.72579e-06	6.44551	1.69768e-06	6.46262
1368417_at	Syt5	synaptotagmin V	2.27221e-13	1.23671e-13	40.8107	4.36348e-13	38.665	1.47795e-13	38.9091	1.47971e-13	38.8967
1367570_at	Tagln	transgelin	1.17844e-06	0.000166029	29.0781	1.28684e-06	316.267	3.6833e-07	373.406	4.76374e-07	329.345
1397726_at	Taok3	TAO kinase 3	1.74457e-06	4.83698e-07	26.0238	2.08357e-06	22.3825	1.92474e-06	18.1306	8.63171e-07	22.285
1384239_at	Tbc1d8	TBC1 domain family, member 8	1.09456e-05	2.92538e-05	4.83311	5.95707e-05	4.88871	9.24403e-07	8.58564	8.40967e-06	5.87551
1370916_at	Tec	tec protein tyrosine kinase	0.000322151	7.61757e-05	6.14341	0.000435575	5.08027	0.000133204	5.54881	0.000140927	5.49282
1390666_at	Tex19.2	testis expressed gene 19.2	9.21697e-09	1.76037e-08	57.5283	0.00028153	6.29858	8.05915e-08	36.2578	1.00565e-09	156.72
1391323_at	Tf	transferrin	7.86002e-06	4.35451e-06	4.38879	3.72488e-06	5.05252	9.67021e-06	3.95949	3.19752e-06	4.57268
1370082_at	Tgfb1	transforming growth factor, beta 1	2.38084e-10	2.93454e-10	21.1462	6.52892e-10	22.2617	9.08357e-11	27.9869	9.1004e-11	27.974
1367859_at	Tgfb3	transforming growth factor, beta 3	8.41861e-12	1.48802e-08	8.33872	7.00306e-07	5.34779	1.7927e-12	65.4452	3.7991e-12	52.3086
1387776_at	Tgm2	transglutaminase 2	3.04724e-08	2.80791e-09	47.4882	5.82721e-07	15.2325	3.84371e-08	23.273	4.44804e-08	22.4417
1374338_at	Them5	thioesterase superfamily member 5	4.79663e-13	7.86642e-14	13.9597	8.02468e-12	7.62143	4.26931e-13	10.2889	4.44212e-13	10.2199
1394456_at	Thrb	thyroid hormone receptor beta	1.19342e-09	6.71339e-08	5.16979	1.86758e-10	16.3633	7.54466e-10	10.269	3.17554e-09	8.0612
1374257_at	Tiam1	T-cell lymphoma invasion and metastasis 1	5.47526e-13	2.81842e-13	55.0349	9.38009e-13	52.7543	3.7401e-13	50.7151	3.87886e-13	50.19
1392980_at	Tiam1	T-cell lymphoma invasion and metastasis 1	2.88711e-13	8.27857e-13	31.7327	3.13656e-12	29.5896	5.52224e-14	67.3637	1.1076e-13	54.748
1381167_at	Tiam1	T-cell lymphoma invasion and metastasis 1	2.32764e-10	1.41883e-10	5.28076	9.25515e-11	6.39636	1.76338e-10	5.1407	7.72688e-10	4.32586
1368989_at	Timp3	TIMP metallopeptidase inhibitor 3	1.50763e-06	0.00036748	10.1017	0.00012066	16.7615	4.00844e-07	81.7719	2.54277e-07	96.8382
1370940_at	Tjp2	tight junction protein 2	5.15527e-09	6.80144e-09	20.7912	3.41081e-07	10.9879	1.37734e-09	30.908	1.35982e-09	31.0117
1374425_at	Tle1	transducin-like enhancer of split 1 (E(sp1) homolog, Drosophila)	3.17489e-09	1.39902e-06	10.3449	0.000107493	5.37869	4.51778e-10	83.8189	2.20906e-09	50.6627
1373847_at	Tm4sf1	transmembrane 4 L six family member 1	3.28707e-08	0.000275379	11.9849	5.63338e-08	331.657	2.07779e-08	335.704	2.05661e-08	337.284
1378305_at	Tm4sf1	transmembrane 4 L six family member 1	0.000317643	0.000956103	7.32751	5.53749e-05	18.9603	0.000108121	12.7431	0.000319824	9.62779
1382222_at	Tmem163	transmembrane protein 163	7.36515e-17	3.61784e-17	28.3125	1.35924e-16	26.6716	5.28544e-17	25.8812	5.48674e-17	25.6564
1394160_at	Tmem2	transmembrane protein 2	6.52332e-06	1.46639e-06	7.18843	0.000117047	4.11037	2.74878e-06	6.47318	3.17408e-06	6.32295
1393165_at	Tmem206	transmembrane protein 206	1.51739e-11	3.28501e-09	19.555	9.22131e-08	11.8292	4.6971e-12	128.664	2.67135e-12	158.014
1373909_at	Tmem64	transmembrane protein 64	1.31326e-09	2.74707e-09	19.7965	1.86711e-09	27.7038	5.24506e-10	29.5719	4.99501e-10	29.9447
1390847_at	Tmem86a	transmembrane protein 86A	1.39862e-05	2.37736e-05	7.26298	1.79854e-05	9.01689	4.31689e-06	10.1762	3.56856e-06	10.5867
1383805_at	Tnik	TRAF2 and NCK interacting kinase	6.30262e-12	1.57716e-12	100.303	4.76407e-10	26.0044	3.20521e-12	79.4247	4.41385e-12	71.752
1380100_at	Tnik	TRAF2 and NCK interacting kinase	2.56741e-09	1.04098e-08	63.3406	7.51781e-07	23.8126	6.45104e-10	170.06	5.26179e-10	184.188
1376562_at	Tnik	TRAF2 and NCK interacting kinase	7.35457e-08	4.32658e-08	22.6065	1.29825e-07	21.8285	2.85496e-08	25.1002	4.4536e-08	22.4448
1396144_at	Tnik	TRAF2 and NCK interacting kinase	9.7221e-08	3.00609e-08	17.0799	4.39005e-07	11.7756	5.82797e-08	14.764	4.45604e-08	15.6509
1380180_at	Tnik	TRAF2 and NCK interacting kinase	4.90231e-09	6.30445e-09	11.3543	2.14764e-08	10.8546	1.23057e-09	15.7128	2.04412e-09	14.1508
1386931_at	Tnni3	troponin I type 3 (cardiac)	2.7995e-15	3.5164e-16	107.754	1.56771e-15	93.5953	2.55212e-13	18.2955	1.53978e-12	12.799
1392724_at	Tom1l2	target of myb1 like 2 membrane trafficking protein	0.00708419	0.00193168	4.31792	0.00410531	4.14585	0.00232953	4.1635	0.00234299	4.15883
1379824_at	Tox	thymocyte selection-associated high mobility group box	3.31129e-11	1.14905e-11	24.063	3.65224e-11	23.4236	1.58009e-10	13.7046	1.49416e-11	22.6371
1374096_at	Tpbgl	trophoblast glycoprotein-like	1.95281e-11	5.68103e-12	23.601	1.93088e-09	9.09562	1.21303e-11	19.8746	9.12675e-12	21.1754
1381906_at	Tpd52	tumor protein D52	2.62625e-07	6.56167e-07	25.264	0.000173765	7.94723	6.21404e-08	50.3139	7.66701e-08	47.1216
1391880_at	Tpd52	tumor protein D52	1.18014e-08	2.02161e-07	9.04091	3.42895e-06	6.48946	1.22034e-09	26.8674	5.13187e-09	19.0584
1372626_at	Tpd52l1	tumor protein D52-like 1	5.12963e-22	3.48816e-22	309.714	8.46777e-22	335.131	3.24359e-22	319.11	3.45337e-22	310.99
1371241_x_at	Tpm1	tropomyosin 1, alpha	6.6398e-09	2.75908e-08	10.6067	3.14808e-08	12.481	1.18037e-09	20.3842	2.46986e-09	17.2769
1368724_a_at	Tpm1	tropomyosin 1, alpha	2.86878e-08	5.70449e-08	5.46426	3.52104e-08	6.72757	1.15945e-08	6.86284	1.02133e-08	6.99565
1370288_a_at	Tpm1	tropomyosin 1, alpha	3.40941e-14	6.50138e-08	6.34242	9.02548e-07	4.98552	2.23625e-14	278.98	2.74758e-14	256.677
1372219_at	Tpm2	tropomyosin 2, beta	7.19404e-09	8.58226e-05	14.3419	0.00569669	5.59162	3.65386e-09	549.334	3.93543e-09	529.916
1373920_at	Trak1	trafficking protein, kinesin binding 1	1.29615e-12	3.91909e-13	8.1513	2.63603e-12	7.182	9.98446e-13	7.0977	1.42909e-12	6.74668
1385899_at	Trim16	tripartite motif-containing 16	2.07897e-11	9.73443e-12	89.2642	1.21249e-10	55.8809	9.83624e-12	88.9573	1.07282e-11	86.4454
1394257_at	Trim16	tripartite motif-containing 16	0.000651205	6.64381e-05	8.65513	0.000900648	5.74587	0.00052805	5.61524	0.000603717	5.46615
1392972_at	Trio	trio Rho guanine nucleotide exchange factor	3.91086e-08	0.00106129	4.39139	4.5615e-05	9.5584	1.11007e-07	34.8224	3.77545e-09	103
1380650_at	Triobp	TRIO and F-actin binding protein	4.04066e-06	4.50167e-06	4.06404	3.51673e-06	4.70259	5.07628e-06	4.00363	7.21122e-07	5.17261
1381070_at	Tslp	thymic stromal lymphopoietin	2.20167e-09	1.18513e-09	8.30943	2.97858e-09	8.42637	1.33862e-09	8.14851	1.467e-09	8.03039
1377630_at	Tspan13	tetraspanin 13	4.00209e-08	7.28675e-07	4.6124	1.66333e-06	4.65931	2.88093e-09	10.8093	2.93859e-08	7.28884
1389656_at	Tspan15	tetraspanin 15	2.52698e-07	0.000245376	4.91469	2.58984e-07	25.6913	1.24187e-07	24.3252	1.33653e-07	23.8677
1386614_at	Tspan17	tetraspanin 17	2.96183e-22	1.67952e-22	146.744	6.28365e-22	134.734	1.9081e-22	140.245	1.94819e-22	139.219
1376500_at	Tspan17	tetraspanin 17	1.94152e-15	9.29406e-16	54.2677	1.28198e-14	35.5072	9.9513e-16	53.214	9.95642e-16	53.2062
1368105_at	Tspan2	tetraspanin 2	2.77734e-05	0.000336496	10.9673	4.52569e-05	24.3518	5.98545e-06	35.7003	6.70172e-06	34.4272
1368104_at	Tspan2	tetraspanin 2	0.000612131	0.00524773	4.88638	0.000637916	9.67389	0.00010065	13.1393	0.00018881	11.1386
1380725_at	Tspan5	tetraspanin 5	2.04158e-12	4.29873e-08	6.26599	3.14743e-09	11.3778	5.35126e-13	73.5159	6.84248e-13	68.1092
1390167_at	Ttc9b	tetratricopeptide repeat domain 9B	5.65949e-06	1.75591e-06	7.98791	4.50879e-06	7.89328	3.48325e-06	7.07879	4.75809e-06	6.70992
1375905_at	Ttyh1	tweety family member 1	7.38398e-09	6.46056e-10	509.895	5.00058e-06	26.1626	6.35556e-09	187.353	4.63573e-08	87.9291
1397511_at	Ttyh1	tweety family member 1	6.78295e-13	7.05156e-14	131.401	7.52083e-10	14.254	6.56749e-13	63.2575	2.24077e-12	44.3101
1383858_at	Ttyh1	tweety family member 1	1.62517e-11	3.49948e-12	11.3727	3.43347e-11	9.19642	1.93785e-11	8.52627	1.84313e-11	8.59439
1398578_at	Ttyh1	tweety family member 1	9.76437e-12	1.50473e-12	710.751	2.1231e-05	6.81115	4.63573e-11	164.074	6.49672e-11	144.58
1384238_at	Ttyh2	tweety family member 2	9.06039e-14	3.64063e-10	16.962	6.65223e-09	11.579	2.28811e-14	319.268	3.38304e-14	271.796
1372660_at	Tubgcp3	tubulin, gamma complex associated protein 3	8.23433e-08	9.0483e-05	4.6046	8.84074e-06	7.88146	1.98642e-08	24.2392	1.93641e-08	24.3949
1390169_at	Tulp3	tubby-like protein 3	3.84942e-11	3.47803e-07	4.57329	4.21458e-09	10.3192	1.66853e-11	26.5108	7.43317e-12	32.4283
1386162_at	Txk	TXK tyrosine kinase	7.69601e-22	3.8333e-22	80.5861	1.49193e-21	73.846	5.39033e-22	72.5034	5.74837e-22	71.0924
1367953_at	Tyro3	TYRO3 protein tyrosine kinase	6.92466e-11	2.82858e-11	319.064	1.03493e-09	116.04	3.1226e-11	305.904	3.21949e-11	301.965
1368858_at	Ugt8	UDP glycosyltransferase 8	8.21158e-07	1.59157e-07	6.03657	3.57329e-06	4.44624	4.09453e-07	5.27608	7.27994e-07	4.87855
1367738_at	Unc119	unc-119 lipid binding chaperone	1.50084e-12	7.94574e-09	7.22168	3.3781e-09	9.79183	2.27231e-13	74.8307	7.44393e-13	52.3379
1369331_a_at	Unc13b	unc-13 homolog B (C. elegans)	3.93396e-09	1.55407e-09	4.77521	7.30989e-09	4.47708	2.44095e-09	4.5283	2.74411e-09	4.46754
1387716_at	Utrn	utrophin	8.95276e-08	3.94927e-08	11.8408	1.27366e-07	11.3575	5.23074e-08	11.2099	5.41985e-08	11.1333
1395132_at	Utrn	utrophin	4.76573e-09	4.34442e-08	9.32242	5.67807e-07	7.06349	7.5203e-10	21.2749	1.20685e-09	19.0979
1398476_at	Vcl	vinculin	1.46292e-17	9.41982e-18	148.141	2.48585e-17	153.774	9.23847e-18	149.178	9.93353e-18	145.352
1372905_at	Vcl	vinculin	1.07399e-05	0.000101673	19.3407	0.00493954	7.3229	4.25015e-07	132.466	0.000482037	12.1791
1391936_a_at	Vdr	vitamin D (1,25- dihydroxyvitamin D3) receptor	7.51833e-19	5.08337e-19	50.608	1.27219e-18	52.9263	4.71573e-19	51.6902	4.9649e-19	50.9448
1379393_at	Vil1	villin 1	3.312e-14	1.34058e-14	127.422	8.83291e-14	96.2983	3.12595e-14	95.5277	1.77136e-14	115.675
1382751_at	Wfdc10	WAP four-disulfide core domain 10	3.94058e-13	4.15948e-14	1693.84	9.94749e-07	9.02804	4.44024e-12	198.119	3.29719e-12	222.682
1370648_a_at	Wipf3	WAS/WASL interacting protein family, member 3	1.96314e-14	3.69485e-15	79.8249	6.23588e-13	26.0885	1.67296e-14	50.7593	1.39159e-14	53.5037
1397173_at	Wnk3	WNK lysine deficient protein kinase 3	4.18646e-08	6.30725e-07	39.0522	0.000554544	7.84019	3.11698e-09	271.392	1.26259e-07	65.7337
1389662_at	Wnk4	WNK lysine deficient protein kinase 4	2.69646e-12	6.93638e-13	57.3608	4.53541e-11	24.918	1.53348e-12	45.6608	1.83917e-12	43.4114
1393927_at	Wnt2	wingless-type MMTV integration site family member 2	1.30951e-09	2.78454e-10	37.9728	3.59404e-09	25.3761	1.46687e-09	24.7	1.05027e-09	26.8286
1394361_a_at	Wnt2	wingless-type MMTV integration site family member 2	5.48437e-08	1.78759e-08	33.9727	2.95146e-07	20.8848	2.5561e-08	30.8026	2.96798e-08	29.587
1386807_at	Wnt2	wingless-type MMTV integration site family member 2	2.41002e-07	3.41251e-08	10.424	2.05811e-07	8.93983	4.01634e-07	6.81459	8.43291e-07	6.06888
1369695_at	Wt1	Wilms tumor 1	5.90525e-11	2.3742e-11	51.6366	1.06091e-09	24.6381	2.76001e-11	49.4259	2.62382e-11	50.1555
1377223_at	Wt1	Wilms tumor 1	4.61549e-09	3.34689e-07	30.0597	0.000535215	6.17936	1.36927e-09	191.735	1.79177e-09	172.309
1390857_at	Xylb	xylulokinase homolog (H. influenzae)	2.04515e-14	2.77279e-10	6.4912	2.93894e-12	16.9592	5.8782e-15	61.4165	5.74543e-15	61.8357
1369722_a_at	Xylt2	xylosyltransferase II	2.90765e-13	1.29113e-09	8.19847	2.57746e-12	37.0401	1.13868e-13	66.5962	8.30973e-14	73.3902
1369723_at	Xylt2	xylosyltransferase II	2.22122e-10	1.2405e-10	24.9099	4.27104e-10	23.6856	1.28251e-10	24.7114	1.29498e-10	24.6541
1372960_a_at	Xylt2	xylosyltransferase II	1.17782e-13	2.02936e-10	6.35762	4.25069e-11	9.44189	2.58398e-14	35.6485	2.83272e-14	34.8135
1373891_at	Zcchc12	zinc finger, CCHC domain containing 12	1.91782e-12	5.20175e-13	98.5898	4.63961e-12	68.3672	1.38983e-12	71.7336	2.33425e-12	61.1759
1372989_at	Zdhhc14	zinc finger, DHHC-type containing 14	1.2473e-08	3.93837e-09	41.5726	5.63225e-07	14.9791	2.82366e-09	45.7922	1.5234e-08	28.6571
1370828_at	Zdhhc2	zinc finger, DHHC-type containing 2	5.91332e-16	2.93485e-14	12.1502	4.7822e-13	9.04691	1.32352e-16	39.9175	1.0887e-16	42.0532
1373335_at	Zdhhc9	zinc finger, DHHC-type containing 9	2.04424e-15	5.2885e-09	7.0441	5.58938e-08	5.76568	1.43557e-15	386.125	1.51176e-15	377.665
1375130_at	Zfand5	zinc finger, AN1-type domain 5	2.05634e-06	1.23029e-06	8.16027	1.68772e-06	9.08513	5.82224e-07	9.36289	2.59037e-06	7.15789
1395839_at	Zfp142	zinc finger protein 142	2.45929e-11	2.13067e-11	8.99184	7.17206e-11	8.7392	1.0626e-11	10.0963	1.09746e-11	10.041
1392995_at	Zfp322a	zinc finger protein 322a	6.35309e-06	5.64524e-05	4.2798	3.22248e-06	7.78156	1.05603e-05	5.51203	9.08588e-07	8.32612
1372802_at	Zfp512	zinc finger protein 512	8.98682e-09	3.32228e-06	4.65775	9.97954e-06	4.50473	8.2609e-09	12.393	7.14595e-10	20.845
1392840_at	Zfp536	zinc finger protein 536	6.98745e-12	2.68957e-13	408.797	2.5468e-10	50.2664	1.72517e-09	23.0437	6.2724e-11	56.1233
1376910_at	Zfp536	zinc finger protein 536	1.50953e-12	7.60955e-13	13.8361	2.7507e-12	13.2382	1.0977e-12	12.9085	9.59747e-13	13.2383
1375148_at	Zfpm1	zinc finger protein, multitype 1	4.59662e-08	1.64516e-06	12.9898	4.48773e-08	41.6858	1.57642e-08	42.5742	1.55068e-08	42.7811
1384571_at	Zswim5	zinc finger, SWIM-type containing 5	2.75793e-06	1.94868e-07	19.4187	8.39976e-05	6.40574	9.67236e-06	8.31712	2.52502e-06	10.9031
Color		Rat transcript detected by probeset maps to human testis transcriptome
Key		Additonal probe set for mapped transcript
	No color	Rat transcript does not map to human testis transcriptome
	GEO accession numbers:	GSE8978, GSE26703
	References:	Johnston DS, Wright WW, Dicandeloro P, Wilson E, Kopf GS, Jelinsky SA. Stage-specific gene expression is a fundamental characteristic of rat spermatogenic cells and Sertoli cells.
		Proc Natl Acad Sci U S A. 2008;105(24):8315-20. Epub 2008/06/12. doi: 10.1073/pnas.0709854105. PubMed PMID: 18544648; PubMed Central PMCID: PMC2448834.
		Stanley EL, Johnston DS, Fan J, Papadopoulos V, Chen H, Ge RS, et al. Stem Leydig cell differentiation: gene expression during development of the adult rat population of Leydig cells.
		Biol Reprod. 2011;85(6):1161-6. Epub 2011/08/13. doi: 10.1095/biolreprod.111.091850. PubMed PMID: 21832170; PubMed Central PMCID: PMC3223250.
