# Supplementary material for: Aberrant gene expression by Sertoli cells in infertile men with Sertoli cell-only syndrome
Source: PLoS One. 2019 May 9;14(5):e0216586. doi: 10.1371/journal.pone.0216586 (PMC6508736; doi:10.1371/journal.pone.0216586)
Supplement: S2 Table — (XLSX) [file pone.0216586.s008.xlsx]

## Sheet: Sheet1
S2 Table. Definition of Human Sertoli Cell Signature Transcripts													Transcripts on this list were selected based on the following criteria:
													1. Sertoli cells express at least 60% of all of the transcript in the testis.
													2. Per cell, Sertoli cells express more of the transcript than any other cell type.
Equation used to calculate Sertoli cell expression				= ((Testis x 125.2)-(Adx11)-(Apx9.3)-(L/Zx12.2)-(ePx12.2)-(lPx14.2)-(rsptx45.3)-(Leydig x 4.20))/16.8									3. Per cell, Sertoli cells express at least twice the amount of the transcript than Leydig cells.
				Note: numbers after each cell type represent the relative numbers of that cell in a normal human testis.
	Transcript Expression Normalized for Beta Actin: Expression per Testis or Per Cell											Sum of Transcript Expression for Each Cell Type						Total Sertoli Expression /
												(Expression per Cell X Relative Number of Cells/Testis)						S (All Cell Expression)
Gene	Total Testis	Ad/ACTB	Ap/ACTB	L/Z / ACTM	eP /ACTB	lP / ACTB	rspt/Actin	Leydig	Calculated	Ad x 11	Apl x 9.3	L/Z x 12.2	eP x 12.2	lPx 14.4	rspt x 45.3	Leydig	Sertoli	SUM all	Sertoli /
Symbol	/ACTB							/ACTB	Sertoli							x 4.2	x 16.8	Cells	Sum
ACSL4	0.0973936	0.0259479	0.0977756	0.0191393	0.0097921	0.0834523	0.000897778	0.0412468	0.549928	0.285427	0.909313	0.2335	0.119464	1.20171	0.0406694	0.173237	9.23879	12.2021	0.757147
ACTN2	0.0229385	0.00203144	0.0228313	0.000382361	0.00445806	0.00109713	0.000277725	0.0191503	0.146994	0.0223458	0.212331	0.0046648	0.0543883	0.0157986	0.012581	0.0804313	2.46949	2.87203	0.859841
ACTN3	0.00913144	0.00051311	0.00814738	0.000219553	0.00570355	0.0039694	0.00454968	0.0041432	0.0422482	0.00564421	0.0757706	0.00267855	0.0695834	0.0571594	0.2061	0.0174014	0.70977	1.14411	0.62037
ACVR1	0.0119154	0.00165606	0.00672995	0.000367623	0.00113621	0.000805837	0.000966422	0.0296968	0.0721804	0.0182166	0.0625885	0.00448501	0.0138617	0.0116041	0.0437789	0.124726	1.21263	1.49189	0.812814
ADORA1	0.0749657	0.00242644	0.00635618	0.00090452	0.00155483	0.000289818	0.00083532	0.0024031	0.548679	0.0266908	0.0591125	0.0110351	0.0189689	0.00417338	0.03784	0.010093	9.21781	9.38573	0.98211
AKT1	0.0814503	0.00551364	0.0237949	0.00517179	0.0252502	0.0029725	0.00115621	0.00129707	0.562159	0.06065	0.221292	0.0630959	0.308053	0.0428039	0.0523761	0.00544769	9.44427	10.198	0.926091
AMOT	0.020357	0.0305294	0.0472082	0.0045274	0.00298877	0.00147454	0.000213412	0.000559455	0.0981571	0.335823	0.439036	0.0552343	0.036463	0.0212334	0.00966755	0.00234971	1.64904	2.54885	0.646975
ARAF	0.0270156	0.0148051	0.0296425	0.00106295	0.0053669	0.00159854	0.000174587	0.00777575	0.166784	0.162856	0.275676	0.012968	0.0654761	0.023019	0.00790881	0.0326582	2.80196	3.38253	0.828364
ARTN	0.0766098	0.000848666	0.000473631	0.000208966	0.0184776	0.00349066	0.000357814	0.00808051	0.550561	0.00933533	0.00440477	0.00254939	0.225427	0.0502656	0.016209	0.0339381	9.24942	9.59155	0.96433
AXIN1	0.0376891	0.0140915	0.00673252	0.000376367	0.0223845	0.00289965	0.00128911	0.00283226	0.244746	0.155006	0.0626125	0.00459167	0.273091	0.041755	0.0583968	0.0118955	4.11174	4.71909	0.8713
B3GNT2	0.0187007	0.00231689	0.002814	0.00249819	0.00433117	0.00433117	0.00329021	0.0322455	0.110711	0.0254858	0.0261702	0.0304779	0.0528403	0.0623688	0.149046	0.135431	1.85994	2.34176	0.794249
BCAR1	0.13491	0.0269718	0.0346422	0.00101867	0.0411145	0.0363377	0.0313251	0.0691454	0.80547	0.29669	0.322173	0.0124277	0.501597	0.523262	1.41903	0.290411	13.5319	16.8975	0.800823
BEX4	0.0595861	0.00979209	0.0381063	0.00953152	0.011082	0.00219633	0.00202715	0.0863917	0.372649	0.107713	0.354389	0.116285	0.135201	0.0316272	0.0918297	0.362845	6.26051	7.4604	0.839166
BMP2	0.00193524	0	0	0	0	0	0	0.00141506	0.0140684	0	0	0	0	0	0	0.00594326	0.236348	0.242292	0.975471
BMP4	0.00259886	0.000433236	0.00335467	0.000634488	0.00203212	0.000574204	0.000122465	0.00357256	0.013575	0.0047656	0.0311984	0.00774076	0.0247918	0.00826853	0.00554768	0.0150047	0.22806	0.325378	0.700909
BMP6	0.00703677	0.000238263	0.0100135	0.000159991	0.000960806	0.000317473	0.000234259	0.00405764	0.0440094	0.0026209	0.0931251	0.00195189	0.0117218	0.00457161	0.0106119	0.0170421	0.739359	0.881004	0.839223
BMP7	0.00259168	0.000227119	0.00843097	0.000197511	0.000283533	0.000341956	0.000122465	0.00208341	0.0130048	0.00249831	0.078408	0.00240964	0.0034591	0.00492416	0.00554768	0.00875033	0.218481	0.324478	0.67333
CAMSAP3	0.0586641	0.0144626	0.026549	0.00210793	0.00203053	0.00289742	0.00379534	0.00862051	0.395183	0.159089	0.246906	0.0257167	0.0247725	0.0417229	0.171929	0.0362061	6.63908	7.34542	0.903839
CASQ2	0.00207295	0.000275108	0.00101365	0.000546768	0.000639199	0.000754022	0.000532966	0.00108753	0.0114951	0.00302619	0.00942697	0.00667057	0.00779823	0.0108579	0.0241434	0.00456762	0.193118	0.259609	0.74388
CCL20	0.000628817	0	0	0	0	0	0	0.00263614	0.00402715	0	0	0	0	0	0	0.0110718	0.0676561	0.0787279	0.859366
CDH1	0.00267217	0	0	0	0	0	0	0.00610512	0.0183877	0	0	0	0	0	0	0.0256415	0.308914	0.334555	0.923356
CDH2	0.145303	0.285792	0.380023	0.0150541	0.00559342	0.00453229	0.060952	0.00445427	0.501042	3.14371	3.53421	0.18366	0.0682398	0.065265	2.76112	0.0187079	8.4175	18.1924	0.462693
CDH23	0.0458477	0.00656738	0.0519482	0.00104447	0.00362495	0.0107473	0.00127354	0.0162397	0.288585	0.0722411	0.483118	0.0127426	0.0442244	0.154761	0.0576915	0.0682068	4.84822	5.74121	0.84446
CDKN1A	0.0782234	0.0148024	0.0548342	0.0827757	0.00512774	0.00121954	0.000932137	0.0519214	0.462543	0.162826	0.509958	1.00986	0.0625584	0.0175614	0.0422258	0.21807	7.77073	9.79379	0.793434
CGN	0.0525853	0.0137025	0.0815078	0.003385	0.00491588	0.000330842	0.0101351	0.0151234	0.300434	0.150727	0.758023	0.041297	0.0599738	0.00476413	0.459119	0.0635183	5.0473	6.58472	0.766517
CHGA	0.200322	0.0183827	0.0658987	0.00628828	0.0147487	0.000983291	0.000191243	0.0180352	1.42322	0.20221	0.612858	0.076717	0.179934	0.0141594	0.00866332	0.0757478	23.9101	25.0804	0.953338
CLCF1	0.00266553	0.000897503	0.00105219	0.000325044	0.00136398	0.000426555	0.00034812	0.00228847	0.0155915	0.00987253	0.00978537	0.00396554	0.0166406	0.00614239	0.0157698	0.00961155	0.261937	0.333725	0.784889
CLDN1	0.0131294	0.000750825	0.00171415	0.00442304	0.000529303	0.000300502	0.000122465	0.00540449	0.0908711	0.00825907	0.0159416	0.0539611	0.00645749	0.00432722	0.00554768	0.0226989	1.52663	1.64383	0.928707
CLDN11	0.409675	0.160835	0.279117	0.385767	0.155461	0.274468	0.0742994	0.156929	1.92744	1.76918	2.59579	4.70636	1.89663	3.95234	3.36576	0.659103	32.3811	51.3262	0.630887
CLDN12	0.0348361	0.00126031	0.0252289	0.0165111	0.0256278	0.00790764	0.000742722	0.0876166	0.183582	0.0138634	0.234629	0.201435	0.31266	0.11387	0.0336453	0.36799	3.08418	4.36228	0.707013
CLDN15	0.0138133	0	0	0	0	0	0	0.00374451	0.102006	0	0	0	0	0	0	0.0157269	1.7137	1.72943	0.990906
CLDN16	0.000404189	0	0	0	0	0	0	0.00101478	0.00275847	0	0	0	0	0	0	0.00426207	0.0463424	0.0506044	0.915777
CLDN18	0.00437714	0	0	0	0	0	0	0.00207048	0.0321025	0	0	0	0	0	0	0.00869602	0.539322	0.548018	0.984132
CLDN2	0.000231764	0	0	0	0	0	0	0	0.00172719	0	0	0	0	0	0	0	0.0290169	0.0290169	1
CLDN23	0.0016161	0	0	0	0	0	0	0.000870585	0.0118261	0	0	0	0	0	0	0.00365646	0.198679	0.202335	0.981929
CLDN3	0.00154058	0	0	0	0	0	0	0.010823	0.00981435	0	0	0	0	0	0	0.0454566	0.164881	0.210338	0.783887
CLDN5	0.00868692	0	0	0	0	0	0	0.103406	0.0388868	0	0	0	0	0	0	0.434303	0.653299	1.0876	0.600678
CRB2	0.00331605	0.0015276	0.000401836	0.000714502	0.00238597	0.000531507	0.00171695	0.0015539	0.0157678	0.0168036	0.00373708	0.00871692	0.0291089	0.0076537	0.0777777	0.00652639	0.264899	0.415223	0.637968
CRISPLD2	0.0545977	0.0151641	0.0236566	0.00109234	0.00140982	0.000324502	0.00215318	0.00345268	0.375109	0.166806	0.220007	0.0133266	0.0171998	0.00467282	0.0975389	0.0145012	6.30183	6.83589	0.921875
CST9L	0.0782195	0.00417286	0.0153611	0.064681	0.0063318	0.000913016	0.0320936	0.0333632	0.424461	0.0459014	0.142859	0.789108	0.077248	0.0131474	1.45384	0.140125	7.13094	9.79317	0.728154
CTGF	0.0384403	0.00217833	0.0248072	0.000467756	0.000764821	0.000324502	0.000122465	0.00173653	0.269378	0.0239616	0.230707	0.00570662	0.00933082	0.00467282	0.00554767	0.00729341	4.52555	4.81277	0.940321
CYTIP	0.00433645	0	0	0	0	0	0	0.003438	0.0314574	0	0	0	0	0	0	0.0144396	0.528484	0.542924	0.973404
DAAM2	0.0661862	0.0854835	0.0700341	0.00572792	0.026098	0.0306826	0.00307893	0.0582354	0.326433	0.940319	0.651317	0.0698806	0.318396	0.44183	0.139475	0.244589	5.48408	8.28989	0.661539
DDR1	0.0481035	0.00735291	0.0314341	0.00162339	0.0018534	0.00035584	0.00187029	0.0418363	0.31794	0.0808821	0.292337	0.0198053	0.0226115	0.0051241	0.084724	0.175713	5.3414	6.0226	0.886893
DHH	0.173503	0.00194379	0.00164581	0.00179609	0.00526352	0.00110772	0.000437084	0.021453	1.27822	0.0213817	0.0153061	0.0219123	0.0642149	0.0159512	0.0197999	0.0901025	21.474	21.7227	0.988553
DKK3	0.144777	0.051388	0.187664	0.00710797	0.00576129	0.00154185	0.00116455	0.0896705	0.905196	0.565268	1.74527	0.0867172	0.0702878	0.0222027	0.0527539	0.376616	15.2073	18.1264	0.838958
Gene	Total Testis	Ad/ACTB	Ap/ACTB	L/Z / ACTM	eP /ACTB	lP / ACTB	rspt/Actin	Leydig /ACTB	Calculated	Ad x 11	Apl x 9.3	L/Z x 12.2	eP x 12.2	lPx 14.4	rspt x 45.3	Leydig	Sertoli	SUM all	Sertoli /
Symbol	/ACTB								Sertoli							x 4.2	x 16.8	Cells	Sum
DLL1	0.0042251	0	0	0	0	0	0	0	0.0314871	0	0	0	0	0	0	0	0.528983	0.528983	1
DRP2	0.00391485	0.0013228	0.00408779	0.000439988	0.000629568	0.000419889	0.000122465	0.00291627	0.0238526	0.0145508	0.0380165	0.00536785	0.00768072	0.00604641	0.00554768	0.0122484	0.400724	0.490182	0.8175
DSC2	0.00250236	0.00124164	0.00407378	0.00130935	0.000554293	0.000351511	0.000122465	0.00204239	0.0130871	0.013658	0.0378861	0.0159741	0.00676238	0.00506176	0.00554768	0.00857806	0.219863	0.313331	0.701696
DSC3	0.000252326	0	0	0	0	0	0	0.00047429	0.00176186	0	0	0	0	0	0	0.00199202	0.0295992	0.0315913	0.936944
DSG3	0.000756412	0	0	0	0	0	0	0.000733395	0.00545372	0	0	0	0	0	0	0.00308026	0.0916225	0.0947027	0.967474
DTX4	0.0111185	0.00536794	0.00582726	0.000460934	0.00148198	0.000525094	0.000122465	0.00519645	0.0726319	0.0590474	0.0541935	0.0056234	0.0180801	0.00756135	0.00554768	0.0218251	1.22022	1.39209	0.876532
DUSP5	0.0756805	0.128225	0.0467691	0.00155998	0.00406669	0.000722763	0.000424285	0	0.44831	1.41047	0.434952	0.0190317	0.0496137	0.0104078	0.0192201	0	7.53161	9.47531	0.794867
EDN1	0.00827442	0.000446398	0.0112987	0.000408653	0.00151363	0.000330842	0.000318861	0.0192824	0.0477592	0.00491038	0.105078	0.00498557	0.0184663	0.00476413	0.0144444	0.0809861	0.802355	1.03599	0.774481
EFNB2	0.0332387	0.0150932	0.0193333	0.000655161	0.0018656	0.000346898	0.000122465	0.0196557	0.217297	0.166025	0.1798	0.00799296	0.0227603	0.00499533	0.00554768	0.0825539	3.65058	4.12026	0.886008
EPN1	0.165034	0.0451853	0.0688961	0.0233805	0.0644285	0.00389303	0.0257842	0.00448204	1.0246	0.497038	0.640734	0.285242	0.786027	0.0560596	1.16802	0.0188246	17.2132	20.6652	0.832958
ESPN	0.220877	0.0128028	0.0317579	0.0189794	0.0323313	0.00463425	0.10232	0.00364796	1.30208	0.140831	0.295349	0.231549	0.394442	0.0667333	4.63509	0.0153214	21.8749	27.6542	0.791015
FAM110B	0.0281022	0.00318984	0.034781	0.00463251	0.00883533	0.00185592	0.000122465	0.00988872	0.173924	0.0350882	0.323464	0.0565166	0.107791	0.0267252	0.00554768	0.0415326	2.92192	3.51859	0.830425
FAM122B	0.11483	0.0130266	0.0188034	0.0108198	0.00836313	0.00324655	0.00312134	0.0502834	0.799159	0.143292	0.174872	0.132001	0.10203	0.0467503	0.141397	0.21119	13.4259	14.3774	0.933817
FBXO41	0.0166536	0.00700876	0.0194213	0.00094755	0.00480426	0.00377684	0.00118157	0.0254897	0.0918183	0.0770964	0.180619	0.0115601	0.058612	0.0543865	0.0535251	0.107057	1.54255	2.0854	0.739688
FGF10	0.000378472	0	0	0	0	0	0	0.000624692	0.00266435	0	0	0	0	0	0	0.00262371	0.044761	0.0473847	0.94463
FGF17	0.000993933	0.000626425	0.000395561	9.29852e-05	0.00121193	0.000289818	0.000122465	0.000711442	0.00507393	0.00689068	0.00367872	0.00113442	0.0147855	0.00417338	0.00554768	0.00298805	0.085242	0.12444	0.685002
FGF8	0.000595868	0	0	0	0	0	0	0.00671372	0.0027622	0	0	0	0	0	0	0.0281976	0.046405	0.0746026	0.622029
FHOD3	0.0145124	0.0079645	0.0135858	0.00134547	0.00146134	0.00082973	0.000306655	0.0455515	0.0804589	0.0876095	0.126348	0.0164147	0.0178283	0.0119481	0.0138915	0.191316	1.35171	1.81707	0.743897
FLVCR2	0.050018	0.0291252	0.0500172	0.000893795	0.00226193	0.000482883	0.017294	0	0.27666	0.320377	0.46516	0.0109043	0.0275956	0.00695351	0.783418	0	4.64789	6.2623	0.742202
FOXO4	0.0528701	0.0101396	0.0311096	0.000208966	0.00371406	0.000622207	0.000454186	0.00604309	0.364036	0.111535	0.289319	0.00254939	0.0453115	0.00895978	0.0205746	0.025381	6.11581	6.61944	0.923916
FRMPD1	0.0471281	0.0304476	0.143169	0.00330448	0.00279286	0.000359921	0.0115005	0.00125162	0.216037	0.334923	1.33147	0.0403146	0.0340729	0.00518287	0.520973	0.0052568	3.62943	5.90163	0.614988
FSTL3	0.139393	0.0037982	0.0523495	0.00329612	0.00982749	0.00227133	0.0033754	0.00585135	0.985314	0.0417802	0.48685	0.0402126	0.119895	0.0327072	0.152906	0.0245757	16.5533	17.4522	0.948492
FZD7	0.0107609	0.000469546	0.00257993	0.000433865	0.000727385	0.00761684	0.000122465	0.0120892	0.0677342	0.005165	0.0239934	0.00529315	0.0088741	0.109682	0.00554768	0.0507746	1.13793	1.34726	0.844626
FZD8	0.0100194	0.00055413	0.00230064	0.00156284	0.00177347	0.000331328	0.000122465	0.00893034	0.0677625	0.00609543	0.021396	0.0190667	0.0216363	0.00477113	0.00554768	0.0375074	1.13841	1.25443	0.907511
GADD45A	0.0130427	0.000378203	0.0021552	0.00265798	0.000505097	0.000233316	0.0002949	0.0101664	0.0899262	0.00416024	0.0200433	0.0324273	0.00616219	0.00335975	0.013359	0.0426987	1.51076	1.63297	0.925161
GAS6	0.236939	0.0374591	0.0226762	0.0392277	0.00142249	0.00140565	0.00568389	0.010071	1.68016	0.41205	0.210889	0.478578	0.0173544	0.0202414	0.25748	0.0422983	28.2266	29.6655	0.951496
GDNF	0.00146077	0.000585683	0.0017456	0.000356405	0.000403644	0.000161237	0.000122465	0.0030955	0.00774216	0.00644251	0.016234	0.00434814	0.00492446	0.00232182	0.00554768	0.0130011	0.130068	0.182888	0.711191
GJA3	0.0063662	0.00307453	0.00815955	0.00324683	0.000849839	0.000346898	0.000214308	0.00325462	0.0362516	0.0338199	0.0758838	0.0396113	0.010368	0.00499533	0.00970817	0.0136694	0.609027	0.797083	0.76407
GJB1	0.0218036	0.00446069	0.00297483	0.00108638	0.000943785	0.0010846	0.000389532	0.00200024	0.153973	0.0490676	0.0276659	0.0132538	0.0115142	0.0156183	0.0176458	0.008401	2.58675	2.72991	0.947556
GJB2	0.00361999	0.00162658	0.0041208	0.000451847	0.000820703	0.000641486	0.000122465	0.00170111	0.0214057	0.0178924	0.0383234	0.00551253	0.0100126	0.0092374	0.00554768	0.00714466	0.359616	0.453286	0.793352
GJB6	0.00227623	0	0	0	0	0	0	0	0.0169633	0	0	0	0	0	0	0	0.284983	0.284983	1
GLDC	0.00919435	0.00143762	0.00244191	0.00100736	0.00641374	0.00088371	0.000993679	0.0114476	0.054476	0.0158139	0.0227098	0.0122898	0.0782476	0.0127254	0.0450137	0.04808	0.915196	1.15008	0.79577
GPRASP1	0.03033	0.00100321	0.00858151	0.00329915	0.00246969	0.000764254	0.000122465	0	0.215449	0.0110353	0.079808	0.0402496	0.0301302	0.0110053	0.00554768	0	3.61954	3.79732	0.953184
GPSM1	0.0712907	0.0018139	0.00954886	0.00432241	0.00310815	0.000414192	0.000402964	0.00384325	0.517016	0.0199529	0.0888044	0.0527334	0.0379194	0.00596437	0.0182543	0.0161417	8.68587	8.92564	0.973137
GUCY1B3	0.00447669	0.0030546	0.00344636	0.000449734	0.000557564	0.0010641	0.000191243	0.00133009	0.0269698	0.0336006	0.0320512	0.00548675	0.00680228	0.015323	0.00866332	0.00558636	0.453093	0.560607	0.808219
HAPLN3	0.00290431	0	0	0	0	0	0	0.00460428	0.0204929	0	0	0	0	0	0	0.019338	0.344281	0.363619	0.946818
HBEGF	0.0108915	0.00320475	0.000932809	0.000792365	0.00424907	0.000300502	0.000122465	0.0142605	0.0707404	0.0352522	0.00867513	0.00966686	0.0518387	0.00432722	0.00554768	0.0598939	1.18844	1.36364	0.871519
HEY1	0.00873696	0.000656704	0.00302634	0.000879705	0.000570312	0.000641159	0.000122465	0.021281	0.0601973	0.00722375	0.028145	0.0107324	0.0069578	0.0092327	0.00554767	0.08938	1.01131	1.16853	0.865456
HMGCS2	0.0690862	0.0384271	0.0469884	0.00085946	0.042924	0.00595777	0.00353878	0.00451139	0.416149	0.422698	0.436992	0.0104854	0.523672	0.0851961	0.159953	0.0189478	6.9913	8.64924	0.808313
HMGN5	0.0770841	0.00506605	0.0242666	0.0332456	0.00838538	0.0049406	0.0014912	0.0364561	0.510146	0.0557265	0.225679	0.405597	0.102302	0.0711446	0.0675511	0.153116	8.57046	9.65157	0.887986
HPCAL1	0.0868211	0.0096966	0.0544898	0.0245272	0.0620806	0.00993038	0.00144902	0.00727191	0.53344	0.106663	0.506756	0.299232	0.757383	0.142998	0.0656408	0.030542	8.96179	10.871	0.824376
HRAS	0.0170466	0.00261458	0.00304304	0.000157953	0.000997018	0.000534542	0.000159927	0.0194644	0.117051	0.0287604	0.0283003	0.00192703	0.0121636	0.0076974	0.00724471	0.0817503	1.96646	2.13431	0.921359
HRCT1	0.00269759	0	0	0	0	0	0	0.00316314	0.0193127	0	0	0	0	0	0	0.0132852	0.324453	0.337738	0.960664
IGSF8	0.083517	0.00678543	0.0351582	0.00685603	0.00208444	0.00103702	0.000406865	0.00744468	0.588161	0.0746397	0.326972	0.0836435	0.0254302	0.0149331	0.018431	0.0312677	9.88111	10.4564	0.94498
IL8	0.000874102	0	0	0	0	0	0	0.000638796	0.00635444	0	0	0	0	0	0	0.00268294	0.106755	0.109438	0.975484
INHBB	0.0871097	0.0260523	0.0698542	0.00139743	0.0025144	0.00116803	0.000122465	0.0329135	0.581054	0.286575	0.649644	0.0170486	0.0306756	0.0168196	0.00554768	0.138237	9.76171	10.9063	0.895056
Gene	Total Testis	Ad/ACTB	Ap/ACTB	L/Z / ACTM	eP /ACTB	lP / ACTB	rspt/Actin	Leydig /ACTB	Calculated	Ad x 11	Apl x 9.3	L/Z x 12.2	eP x 12.2	lPx 14.4	rspt x 45.3	Leydig	Sertoli	SUM all	Sertoli /
Symbol	/ACTB								Sertoli							x 4.2	x 16.8	Cells	Sum
ITGA3	0.01694	0	0	0	0	0	0	0.00373727	0.125309	0	0	0	0	0	0	0.0156965	2.10519	2.12088	0.992599
ITGA5	0.00639446	0.00180029	0.00537032	0.0032067	0.00498399	0.00492293	0.000122465	0.00665947	0.0313697	0.0198032	0.0499439	0.0391218	0.0608047	0.0708903	0.00554768	0.0279698	0.52701	0.801091	0.657865
ITGB4	0.00665721	0.0109653	0.00369618	0.000735445	0.000809076	0.00036745	0.000122465	0.013251	0.0353097	0.120618	0.0343744	0.00897243	0.00987073	0.00529128	0.00554768	0.0556541	0.593203	0.833532	0.711674
ITGB5	0.0351016	0.00312403	0.0223136	0.0040918	0.00234371	0.00111873	0.00238343	0.0133432	0.231819	0.0343644	0.207516	0.0499199	0.0285932	0.0161097	0.107969	0.0560416	3.89456	4.39507	0.886119
ITGB8	0.0450283	0.00149377	0.005423	0.00222449	0.00228773	0.000614512	0.000225828	0.0113081	0.324354	0.0164314	0.0504339	0.0271388	0.0279104	0.00884898	0.01023	0.0474941	5.44914	5.63763	0.966566
JAG2	0.0260116	0.0070484	0.00972503	0.00296742	0.0020428	0.00035584	0.000122465	0.0378331	0.170118	0.0775324	0.0904428	0.0362026	0.0249221	0.0051241	0.00554768	0.158899	2.85798	3.25665	0.877582
JAM3	0.161643	0.109178	0.25845	0.064066	0.149996	0.00899715	0.000225828	0.0364189	0.817248	1.20095	2.40358	0.781605	1.82995	0.129559	0.01023	0.152959	13.7298	20.2386	0.678395
KCND1	0.00402642	0.00201565	0.00107457	0.00175816	0.00556124	0.000363783	0.000122465	0.00110053	0.0218623	0.0221721	0.00999354	0.0214496	0.0678471	0.00523847	0.00554767	0.00462221	0.367286	0.504157	0.728516
KCNG2	0.00115674	0	0	0	0	0	0	0.00166143	0.00819519	0	0	0	0	0	0	0.00697803	0.137679	0.144657	0.951762
KCNH2	0.129899	0.0966457	0.140006	0.0613311	0.0102017	0.00517118	0.00745578	0.0156681	0.746901	1.0631	1.30206	0.748239	0.12446	0.0744649	0.337747	0.0658059	12.5479	16.2638	0.771525
KCNK6	0.00611344	0.000668551	0.00102018	0.00131774	0.0106622	0.00154241	0.000158485	0.00540989	0.0327647	0.00735406	0.00948766	0.0160764	0.130079	0.0222107	0.00717936	0.0227215	0.550447	0.765556	0.719016
KHK	0.00734298	0	0	0	0	0	0	0	0.0547227	0	0	0	0	0	0	0	0.919341	0.919341	1
KITLG	0.0316944	0.00324121	0.0247138	0.00492026	0.00102926	0.00214432	0.00230851	0.00158424	0.207617	0.0356533	0.229839	0.0600272	0.012557	0.0308783	0.104576	0.0066538	3.48796	3.96814	0.87899
LAMA1	0.0755244	0.0363174	0.102201	0.00356581	0.00419129	0.000416135	0.00297731	0.0109056	0.465757	0.399491	0.950472	0.0435029	0.0511338	0.00599234	0.134872	0.0458036	7.82472	9.45599	0.827488
LAMA5	0.048576	0.00913719	0.00436274	0.000239619	0.00142609	0.000433435	0.000174722	0.00589788	0.350086	0.100509	0.0405735	0.00292335	0.0173983	0.00624146	0.0079149	0.0247711	5.88144	6.08177	0.96706
LGALS4	0.000566022	0	0	0	0	0	0	0	0.00421821	0	0	0	0	0	0	0	0.0708659	0.0708659	1
LIF	0.00168028	0	0	0	0	0	0	0.0036147	0.0116184	0	0	0	0	0	0	0.0151818	0.195189	0.210371	0.927833
LIMS2	0.0137307	0.00257928	0.00141755	0.000182546	0.00186846	0.000276703	0.000122465	0.0381097	0.0882702	0.0283721	0.0131832	0.00222706	0.0227953	0.00398452	0.00554768	0.160061	1.48294	1.71911	0.862621
LPAR2	0.088462	0.00347668	0.0194967	0.00289488	0.0238215	0.000560666	0.000122465	0.00163059	0.625567	0.0382435	0.18132	0.0353175	0.290623	0.0080736	0.00554768	0.00684848	10.5095	11.0755	0.948899
LZTS1	0.0430499	0.0248029	0.0135166	0.0200806	0.00374982	0.00236792	0.00128674	0.159257	0.234497	0.272832	0.125704	0.244984	0.0457478	0.0340981	0.0582895	0.668878	3.93955	5.39009	0.730889
MAGEB16	0.00593996	0.00147408	0.00109326	0.000328781	0.000454878	0.00257867	0.000122465	0.00712136	0.0378226	0.0162149	0.0101674	0.00401113	0.00554951	0.0371328	0.00554767	0.0299097	0.63542	0.743953	0.854113
MAGEC2	0.0451107	0.0177463	0.0254358	0.0476893	0.00334062	0.000548304	0.000384573	0.134758	0.237429	0.19521	0.236553	0.58181	0.0407555	0.00789557	0.0174211	0.565982	3.98881	5.63444	0.707934
MAPK12	0.00871335	0.000946247	0.00228437	0.000250467	0.00164558	0.000324502	0.000209074	0.00234725	0.0602487	0.0104087	0.0212446	0.00305569	0.0200761	0.00467282	0.00947106	0.00985847	1.01218	1.09096	0.927782
MARK4	0.339091	0.103133	0.205906	0.146324	0.0202452	0.015378	0.00707067	0.0343337	2.18382	1.13447	1.91493	1.78515	0.246992	0.221443	0.320301	0.144202	36.6882	42.4557	0.864153
MB21D2	0.0272257	0.0331742	0.0548913	0.000159991	0.000902057	0.00303787	0.000365338	0.0277292	0.139514	0.364916	0.510489	0.00195189	0.0110051	0.0437454	0.0165498	0.116463	2.34384	3.40896	0.687553
MBOAT2	0.0148056	0.00615371	0.0265011	0.00328623	0.0148841	0.00538912	0.000122465	0.0138707	0.0699746	0.0676908	0.24646	0.0400921	0.181587	0.0776034	0.00554767	0.058257	1.17557	1.85281	0.634481
MFGE8	0.0702126	0.0162885	0.0759056	0.00376485	0.00336874	0.000289818	0.000225828	0.00129867	0.464207	0.179174	0.705922	0.0459312	0.0410986	0.00417338	0.01023	0.0054544	7.79868	8.79066	0.887155
MPZL1	0.144988	0.322038	0.219413	0.012018	0.0290811	0.00256175	0.00344986	0.0695781	0.689481	3.54241	2.04054	0.14662	0.35479	0.0368892	0.156279	0.292228	11.5833	18.153	0.63809
MRO	0.164971	0.0740592	0.182275	0.284175	0.0193396	0.0219749	0.023664	0.0162018	0.773202	0.814651	1.69516	3.46694	0.235943	0.316439	1.07198	0.0680476	12.9898	20.659	0.628773
MSN	0.0501965	0.0836212	0.0407913	9.29852e-05	0.00165801	0.000542361	0.000191243	0.0632145	0.278699	0.919833	0.379359	0.00113442	0.0202277	0.00781	0.00866331	0.265501	4.68215	6.28468	0.74501
MYH11	0.399312	0.124739	0.560335	0.00129508	0.0488548	0.022125	0.230819	0.0790653	1.88656	1.37212	5.21112	0.0157999	0.596028	0.318599	10.4561	0.332074	31.6942	49.9961	0.633934
MYO7A	0.110291	0.0348972	0.102546	0.00418141	0.0246	0.00159668	0.000615271	0.00926383	0.716081	0.383869	0.953679	0.0510132	0.300121	0.0229921	0.0278718	0.0389081	12.0302	13.8086	0.871207
MYZAP	0.00288111	0	0	0	0	0	0	0	0.0214712	0	0	0	0	0	0	0	0.360716	0.360716	1
NAB2	0.0430309	0.0176786	0.00682098	0.0117721	0.00357716	0.000927687	0.00124766	0.0893092	0.267704	0.194464	0.0634352	0.14362	0.0436413	0.0133587	0.0565192	0.375098	4.49742	5.38756	0.834779
NECTIN1	0.00812435	0.000989061	0.00398458	0.000828173	0.00145849	0.000434987	0.000122465	0.0147152	0.0516533	0.0108797	0.0370566	0.0101037	0.0177936	0.00626381	0.00554768	0.0618038	0.867775	1.01722	0.853082
NECTIN2	0.111625	0.0230945	0.0763648	0.00156888	0.0465109	0.000276703	0.00330502	0.182021	0.684929	0.25404	0.710193	0.0191403	0.567433	0.00398452	0.149717	0.76449	11.5068	13.9758	0.823338
NECTIN4	0.00232102	0.000906352	0.00101716	0.00259731	0.0015554	0.00115398	0.000122465	0.00151608	0.0114342	0.00996987	0.00945958	0.0316872	0.0189759	0.0166173	0.00554768	0.00636755	0.192094	0.290719	0.660755
NMT2	0.0412438	0.0358754	0.0430754	0.00598424	0.0148504	0.00355755	0.00731619	0.0283118	0.215066	0.39463	0.400601	0.0730077	0.181175	0.0512287	0.331424	0.118909	3.6131	5.16408	0.699661
NOTCH1	0.0264933	0.0454851	0.0070708	0.000939604	0.000860639	0.000416135	0.000280762	0.00124393	0.161013	0.500336	0.0657584	0.0114632	0.0104998	0.00599234	0.0127185	0.0052245	2.70501	3.317	0.815498
NPPC	0.000188829	0	0	0	0	0	0	0.000489158	0.00128494	0	0	0	0	0	0	0.00205446	0.0215869	0.0236414	0.913099
NPR1	0.00403486	0.000409205	0.00637052	0.000218351	0.000471775	0.00035584	0.00216577	0.00497586	0.0183998	0.00450125	0.0592458	0.00266388	0.00575565	0.0051241	0.0981094	0.0208986	0.309117	0.505416	0.61161
NRTN	0.00211872	0	0	0	0	0	0	0.00215264	0.0152514	0	0	0	0	0	0	0.0090411	0.256223	0.265264	0.965917
NUAK2	0.00934033	0.00130539	0.0006813	0.00046562	0.00160952	0.000276703	0.000505845	0.00305375	0.064506	0.0143593	0.00633609	0.00568057	0.0196362	0.00398452	0.0229148	0.0128258	1.0837	1.16944	0.926685
OLFML2B	0.0400323	0.0301791	0.0629563	0.0014138	0.00195799	0.000276703	0.0013321	0.0710007	0.219699	0.33197	0.585494	0.0172484	0.0238875	0.00398452	0.0603441	0.298203	3.69094	5.01207	0.73641
PARVB	0.00655233	0.00286584	0.00115946	9.29852e-05	0.000590654	0.00153126	0.000658884	0.0027105	0.0420581	0.0315242	0.010783	0.00113442	0.00720598	0.0220502	0.0298474	0.0113841	0.706576	0.820505	0.861147
PDE4B	0.0143432	0.0107151	0.0324696	0.00431074	0.0012724	0.00220221	0.00107559	0.00120311	0.0727776	0.117866	0.301968	0.0525911	0.0155233	0.0317118	0.0487241	0.00505305	1.22266	1.7961	0.680732
Gene	Total Testis	Ad/ACTB	Ap/ACTB	L/Z / ACTM	eP /ACTB	lP / ACTB	rspt/Actin	Leydig /ACTB	Calculated	Ad x 11	Apl x 9.3	L/Z x 12.2	eP x 12.2	lPx 14.4	rspt x 45.3	Leydig	Sertoli	SUM all	Sertoli /
Symbol	/ACTB								Sertoli							x 4.2	x 16.8	Cells	Sum
PDGFB	0.00805888	0.000914353	0.0166692	0.00097591	0.000639683	0.000309568	0.000122465	0.00533103	0.04713	0.0100579	0.155023	0.0119061	0.00780413	0.00445777	0.00554768	0.0223903	0.791785	1.00897	0.784744
PFKFB3	0.0568426	0.0126076	0.0615554	0.0103119	0.00604394	0.00118767	0.000817149	0.00413007	0.365158	0.138684	0.572465	0.125805	0.0737361	0.0171025	0.0370168	0.0173463	6.13465	7.11681	0.861995
PGBD5	0.0275627	0.0179539	0.0176721	0.00210021	0.000912473	0.000346898	0.000122465	0.00833742	0.178972	0.197493	0.16435	0.0256226	0.0111322	0.00499533	0.00554768	0.0350172	3.00673	3.45088	0.871292
PHLDA1	0.0250035	0.0055213	0.027221	0.000181155	0.00102147	0.00036745	0.000191243	0.00762743	0.164044	0.0607343	0.253155	0.00221009	0.0124619	0.00529128	0.00866331	0.0320352	2.75594	3.13049	0.880354
PIK3CA	0.0174045	0	0	0	0	0	0	0	0.129705	0	0	0	0	0	0	0	2.17905	2.17905	1
PIK3CG	0.0160471	0	0	0	0	0	0	0	0.119589	0	0	0	0	0	0	0	2.0091	2.0091	1
PIK3R1	0.0405206	0.0227708	0.0470345	0.00919263	0.0074162	0.00433117	0.00142729	0.0181728	0.236889	0.250479	0.437421	0.11215	0.0904776	0.0623688	0.0646561	0.0763259	3.97973	5.07361	0.784398
PIK3R2	0.0690529	0.0393895	0.0192356	0.023079	0.0222826	0.00507365	0.000439857	0.00184083	0.439263	0.433284	0.178891	0.281564	0.271848	0.0730605	0.0199255	0.00773149	7.37962	8.64593	0.853537
PIM2	0.0192441	0.00123063	0.0180899	0.00287488	0.00619688	0.000324502	0.000122465	0.077386	0.106053	0.0135369	0.168236	0.0350735	0.075602	0.00467282	0.00554768	0.325021	1.7817	2.40939	0.739482
PKN3	0.0069057	0.000260365	0.00133683	0.0155763	0.000610187	0.000583038	0.00034618	0.00326669	0.0374825	0.00286401	0.0124326	0.190031	0.00744428	0.00839575	0	0.0137201	0.629706	0.864594	0.728326
PKP1	0.000525483	0	0	0	0	0	0	0.00254612	0.00327957	0	0	0	0	0	0	0.0106937	0.0550967	0.0657904	0.837458
PKP3	0.00141531	0	0	0	0	0	0	0.00319065	0.0097498	0	0	0	0	0	0	0.0134007	0.163797	0.177197	0.924374
PLAU	0.00263005	0	0	0	0	0	0	0.00354926	0.0187128	0	0	0	0	0	0	0.0149069	0.314375	0.329282	0.954729
PLEKHH2	0.0337918	0.0234396	0.0510759	0.00547263	0.00601784	0.00133124	0.000476008	0.00354972	0.196562	0.257836	0.475006	0.0667661	0.0734176	0.0191698	0.0215631	0.0149088	3.30225	4.23092	0.780504
PM20D2	0.0104179	0.00641243	0.013289	0.000643217	0.0063617	0.000718632	0.000122465	0.019992	0.0550562	0.0705368	0.123587	0.00784725	0.0776127	0.0103483	0.00554768	0.0839665	0.924944	1.30439	0.7091
PMAIP1	0.00491926	0.00574473	0.000643693	0.000167475	0.000770734	0.000276703	0.000122465	0.0019153	0.0308051	0.063192	0.00598634	0.00204319	0.00940296	0.00398452	0.00554767	0.00804428	0.517526	0.615727	0.840512
PNMT	0.0040588	0	0	0	0	0	0	0.00327643	0.0294286	0	0	0	0	0	0	0.013761	0.4944	0.508161	0.97292
POU3F1	0.0070391	0.00245995	0.00266312	9.29852e-05	0.000375103	0.000289818	0.000122465	0.00345715	0.047592	0.0270595	0.024767	0.00113442	0.00457625	0.00417338	0.00554768	0.01452	0.799546	0.881324	0.90721
PRKACB	0.0233443	0.00949574	0.0627205	0.0112956	0.00733572	0.00286266	0.00382327	0.00493349	0.105547	0.104453	0.5833	0.137806	0.0894958	0.0412223	0.173194	0.0207206	1.77319	2.92338	0.606554
PRKAR1B	0.0199768	0.00369816	0.0158021	0.000538999	0.000781582	0.000877596	0.0028981	0.00374773	0.127266	0.0406798	0.14696	0.00657579	0.0095353	0.0126374	0.131284	0.0157405	2.13807	2.50148	0.854721
PRND	0.377399	0.473306	0.569754	0.210458	0.0714621	0.0172856	0.0436275	0.00154127	1.85001	5.20636	5.29871	2.56759	0.871837	0.248913	1.97633	0.00647331	31.0802	47.2564	0.657693
PRR5L	0.00520875	0.00111579	0.00475655	0.0029267	0.000927904	0.00115826	0.00121428	0.00364705	0.0274829	0.0122737	0.044236	0.0357058	0.0113204	0.016679	0.0550068	0.0153176	0.461712	0.652252	0.707875
PSRC1	0.0171335	0.00160164	0.00313523	0.000229823	0.00358676	0.000482883	0.00138489	0.0103925	0.115386	0.017618	0.0291576	0.00280384	0.0437584	0.00695351	0.0627354	0.0436483	1.93849	2.14516	0.903655
PSTPIP2	0.00263317	0	0	0	0	0	0	0.00344602	0.0187619	0	0	0	0	0	0	0.0144733	0.3152	0.329673	0.956098
PTGES	0.0345972	0.00177758	0.0122991	0.000971505	0.00121748	0.000511363	0.000386277	0.000831107	0.246588	0.0195534	0.114381	0.0118524	0.0148533	0.00736363	0.0174984	0.00349065	4.14267	4.33167	0.956369
PTPN7	0.0529476	0.00832335	0.0137398	0.00177714	0.00551548	0.00180191	0.000582849	0.0128704	0.369915	0.0915569	0.12778	0.0216811	0.0672889	0.0259475	0.0264031	0.0540556	6.21457	6.62928	0.937442
RAB11FIP1	0.0378292	0.0477486	0.0460701	0.0151243	0.00445396	0.00180367	0.00234755	0	0.203068	0.525235	0.428452	0.184517	0.0543383	0.0259728	0.106344	0	3.41154	4.7364	0.720282
RAB12	0.0257714	0.0132544	0.0478694	0.0145631	0.00640336	0.000632086	0.0024001	0.00580624	0.133194	0.145799	0.445185	0.17767	0.078121	0.00910204	0.108725	0.0243862	2.23765	3.22664	0.693493
RAB17	0.00203807	0	0	0	0	0	0	0.000907263	0.0149617	0	0	0	0	0	0	0.0038105	0.251356	0.255167	0.985067
RAB20	0.0193459	0.00137137	0.00472209	0.000539683	0.000867434	0.000233316	0.000122465	0.00698343	0.137365	0.015085	0.0439154	0.00658414	0.0105827	0.00335975	0.00554768	0.0293304	2.30773	2.42214	0.952767
RAB27A	0.0181488	0.00121326	0.0115046	0.00121123	0.0387891	0.00642531	0.000682728	0.00114224	0.0914452	0.0133458	0.106992	0.014777	0.473227	0.0925245	0.0309276	0.00479741	1.53628	2.27287	0.67592
RAB38	0.00378697	0.00153652	0.00405011	0.000159991	0.000776803	0.000317473	0.000122465	0.00100428	0.0234421	0.0169017	0.037666	0.00195189	0.00947699	0.00457161	0.00554768	0.00421796	0.393827	0.474161	0.830577
RAB39A	0.000874882	0	0	0	0	0	0	0.000948561	0.00628281	0	0	0	0	0	0	0.00398395	0.105551	0.109535	0.963629
RAB39B	0.00298911	0.000261115	0.00333424	9.29852e-05	0.00062698	0.000643105	0.000122465	0.0060003	0.0173587	0.00287227	0.0310084	0.00113442	0.00764915	0.00926072	0.00554768	0.0252013	0.291626	0.3743	0.779124
RAB3D	0.00719648	0.00103888	0.0105102	0.00073032	0.00083138	0.000539457	0.000662116	0.00506113	0.0424887	0.0114277	0.0977447	0.00890991	0.0101428	0.00776818	0.0299938	0.0212567	0.713809	0.901053	0.792194
RAB40A	0.00232412	0.00014685	0.00036313	0.000548027	0.00147526	0.000259458	0.000158594	0	0.0149052	0.00161535	0.00337711	0.00668593	0.0179982	0.00373619	0.00718431	0	0.250408	0.291005	0.860494
RAB40B	0.0103675	0.00166899	0.00561077	0.000406126	0.00352313	0.00137211	0.000323025	0.00908483	0.0659003	0.0183589	0.0521801	0.00495474	0.0429822	0.0197584	0.014633	0.0381563	1.10713	1.29815	0.852849
RAB44	0.0003137	0	0	0	0	0	0	0	0.00233781	0	0	0	0	0	0	0	0.0392753	0.0392753	1
RAB6C	0.00153641	0	0	0	0	0	0	0	0.0114499	0	0	0	0	0	0	0	0.192359	0.192359	1
RABIF	0.058279	0	0	0	0	0	0	0.0623562	0.418728	0	0	0	0	0	0	0.261896	7.03463	7.29653	0.964107
RALB	0.0813889	0.0136945	0.131338	0.0115379	0.0161427	0.00788053	0.000820817	0.00437621	0.494753	0.15064	1.22144	0.140762	0.196941	0.11348	0.037183	0.0183801	8.31185	10.1907	0.815633
RASL11B	0.0135436	0.00141174	0.0166733	9.29852e-05	0.0073934	0.000660061	0.000122465	0.0353727	0.0756062	0.0155291	0.155061	0.00113442	0.0901995	0.00950488	0.00554768	0.148565	1.27018	1.69573	0.74905
REEP1	0.218833	0.0636308	0.105511	0.135582	0.0352507	0.00264146	0.0140926	0.0901102	1.34401	0.699939	0.981248	1.65409	0.430059	0.038037	0.638397	0.378463	22.5793	27.3996	0.824076
RHBDL3	0.00623758	0.00303321	0.0136707	0.000517064	0.00050931	0.000363783	0.000158594	0.0108073	0.0326823	0.0333653	0.127137	0.00630818	0.00621359	0.00523847	0.00718431	0.0453908	0.549063	0.779901	0.704017
RHOB	0.117411	0.00456891	0.0302354	9.29852e-05	0.00715398	0.000300502	0.000330193	0.00351222	0.847974	0.050258	0.281189	0.00113442	0.0872785	0.00432722	0.0149578	0.0147513	14.246	14.6999	0.969122
RHOJ	0.00807598	0.00232567	0.00214109	0.000159991	0.000579013	0.000506178	0.000122465	0.00280412	0.0554785	0.0255823	0.0199121	0.00195189	0.00706396	0.00728896	0.00554768	0.0117773	0.932039	1.01116	0.921749
Gene	Total Testis	Ad/ACTB	Ap/ACTB	L/Z / ACTM	eP /ACTB	lP / ACTB	rspt/Actin	Leydig /ACTB	Calculated	Ad x 11	Apl x 9.3	L/Z x 12.2	eP x 12.2	lPx 14.4	rspt x 45.3	Leydig	Sertoli	SUM all	Sertoli /
Symbol	/ACTB								Sertoli							x 4.2	x 16.8	Cells	Sum
RHOQ	0.020767	0.0104215	0.0093339	0.00150717	0.0206024	0.011501	0.00314706	0.0112406	0.105632	0.114637	0.0868053	0.0183874	0.25135	0.165614	0.142562	0.0472106	1.77461	2.60118	0.682234
RHPN1	0.0221429	0.00175644	0.00127076	0.00543719	0.0249261	0.00568695	0.000122465	0.0113862	0.133029	0.0193208	0.0118181	0.0663338	0.304098	0.081892	0.00554767	0.0478222	2.23488	2.77172	0.806318
RIN3	0.036821	0.0155808	0.0187191	0.00107197	0.0162002	0.0439344	0.000664316	0.00423722	0.201054	0.171389	0.174088	0.013078	0.197643	0.632656	0.0300935	0.0177963	3.37771	4.61445	0.731985
RND3	0.0105816	0.011784	0.00347118	0.00429203	0.00062912	0.000794478	0.000347016	0.0178297	0.0595774	0.129624	0.032282	0.0523628	0.00767526	0.0114405	0.0157198	0.0748849	1.0009	1.32489	0.755459
RNF144A	0.0145645	0.0157484	0.0172328	0.0029353	0.00287169	0.00428523	0.000220909	0.00531956	0.0788991	0.173233	0.160265	0.0358107	0.0350347	0.0617073	0.0100072	0.0223422	1.3255	1.82391	0.72674
RRAD	0.0069212	0	0	0	0	0	0	0.0200809	0.0465592	0	0	0	0	0	0	0.0843399	0.782195	0.866535	0.90267
RRAS2	0.0261558	0.00951464	0.0264055	0.0179573	0.0173259	0.00890565	0.000904188	0.00392308	0.137454	0.104661	0.245571	0.219079	0.211376	0.128241	0.0409597	0.0164769	2.30923	3.2756	0.704981
SCIN	0.0156098	0.00442911	0.0348265	0.00317264	0.00113207	0.000634263	0.00560897	0.00170111	0.0749355	0.0487202	0.323887	0.0387062	0.0138112	0.00913339	0.254087	0.00714466	1.25892	1.9544	0.644143
SDC4	0.120367	0.0814321	0.135314	0.0267221	0.0140796	0.000300502	0.00109668	0	0.735953	0.895753	1.25842	0.32601	0.171771	0.00432722	0.0496795	0	12.364	15.07	0.82044
SEMA6C	0.115513	0.105649	0.0313588	0.0258732	0.171163	0.0434684	0.000122465	0.0172742	0.589581	1.16214	0.291637	0.315653	2.08818	0.625944	0.00554767	0.0725516	9.90496	14.4666	0.684677
SERPINA5	1.25689	0.0711522	0.341517	0.392563	0.31548	0.00931655	0.364085	1.98996	7.13201	0.782674	3.17611	4.78927	3.84886	0.134158	16.4931	8.35783	119.818	157.4	0.761232
SESN2	0.0388241	0	0	0	0	0	0	0.00374466	0.288396	0	0	0	0	0	0	0.0157276	4.84505	4.86078	0.996764
SFXN1	0.0174595	0.00900459	0.0454595	0.000250505	0.0033264	0.000330842	0.000122465	0.0132316	0.0925366	0.0990505	0.422774	0.00305616	0.0405821	0.00476413	0.00554768	0.0555726	1.55461	2.18596	0.711181
SH3BP4	0.05391	0.0274559	0.0681752	0.00109242	0.00280393	0.00086938	0.00466994	0.00222256	0.329323	0.302015	0.63403	0.0133276	0.034208	0.0125191	0.211548	0.00933474	5.53263	6.74962	0.819696
SHC4	0.0424804	0.03101	0.0290013	0.0118294	0.0641169	0.000791734	0.00347555	0.0170296	0.210768	0.34111	0.269712	0.144318	0.782227	0.011401	0.157442	0.0715242	3.5409	5.31863	0.665753
SIN3B	0.170899	0.141834	0.133413	0.0592176	0.120295	0.0369268	0.00182729	0.0566887	0.925994	1.56018	1.24074	0.722455	1.4676	0.531747	0.0827761	0.238092	15.5567	21.4003	0.726939
SLC18B1	0.00692552	0	0	0	0	0	0	0	0.0516116	0	0	0	0	0	0	0	0.867075	0.867075	1
SLC25A53	0.00270178	0	0	0	0	0	0	0	0.0201347	0	0	0	0	0	0	0	0.338263	0.338263	1
SLC2A1	0.0149907	0.0216499	0.00225155	0.0080493	0.00438589	0.000317473	0.000122465	0.0186028	0.0820129	0.238149	0.0209394	0.0982014	0.0535079	0.00457161	0.00554768	0.0781318	1.37782	1.87687	0.734105
SLC45A4	0.0463543	0	0	0	0	0	0	0	0.34545	0	0	0	0	0	0	0	5.80356	5.80356	1
SLC52A3	0.136465	0.00513485	0.0572235	0.00688956	0.00532344	0.0011655	0.0025057	0	0.965345	0.0564834	0.532179	0.0840526	0.064946	0.0167832	0.113508	0	16.2178	17.0857	0.9492
SNX18	0.0365147	0.0343929	0.0164596	0.00369364	0.00393794	0.000516603	0.000394404	0.0188976	0.228721	0.378322	0.153074	0.0450624	0.0480429	0.00743908	0.0178665	0.0793699	3.84252	4.5717	0.840502
SPSB1	0.0212202	0.00779509	0.0327572	0.000393269	0.00325423	0.000324502	0.000122465	0.0295931	0.12425	0.085746	0.304642	0.00479788	0.0397016	0.00467282	0.00554768	0.124291	2.08741	2.65681	0.785683
SPTB	0.00809458	0.00694001	0.00684672	0.000197511	0.000531118	0.00105995	0.000122465	0.0042132	0.0491755	0.0763401	0.0636745	0.00240964	0.00647964	0.0152632	0.00554768	0.0176954	0.826149	1.01356	0.815097
SPTBN4	0.019596	0.0229747	0.00418509	0.00367528	0.0021564	0.000559871	0.000293908	0.0378964	0.113701	0.252722	0.0389214	0.0448384	0.0263081	0.00806214	0.013314	0.159165	1.91017	2.4535	0.778549
SPTBN5	0.00804492	0.00297283	0.0050712	0.000604457	0.004797	0.000443763	0.00188467	0.00154204	0.0454437	0.0327011	0.0471621	0.00737438	0.0585235	0.00639019	0.0853753	0.00647655	0.763454	1.00746	0.757803
STRA6	0.0137842	0.00228007	0.0116604	0.00050822	0.000980417	0.000363783	0.00104416	0.00596259	0.0890809	0.0250808	0.108442	0.00620029	0.0119611	0.00523847	0.0473005	0.0250429	1.49656	1.72582	0.867156
SYCN	0.0136543	0	0	0	0	0	0	0.00539039	0.100409	0	0	0	0	0	0	0.0226396	1.68688	1.70952	0.986757
SYT5	0.00623036	0.00112859	0.000924684	0.00102154	0.00252651	0.00174932	0.00225001	0.0036606	0.0341458	0.0124145	0.00859956	0.0124628	0.0308234	0.0251902	0.101926	0.0153745	0.57365	0.78044	0.735034
TAGLN	0.107551	0.0134896	0.0287388	0.000933029	0.0379468	0.00226115	0.00052387	0.0467271	0.733517	0.148386	0.267271	0.011383	0.462951	0.0325606	0.0237313	0.196254	12.3231	13.4656	0.915152
TF	0.0693634	0.0509492	0.0221533	0.000695054	0.00896951	0.0068797	0.00811565	0.0365095	0.427414	0.560442	0.206025	0.00847966	0.109428	0.0990677	0.367639	0.15334	7.18056	8.68498	0.826779
TJP3	0.0351605	0.0150097	0.0955419	0.00192594	0.00180417	0.00890565	0.00331268	0.00500814	0.178839	0.165107	0.88854	0.0234964	0.0220109	0.128241	0.150064	0.0210342	3.00449	4.40298	0.682376
TLE1	0.0554632	0.0557163	0.152429	0.0129922	0.00364088	0.000440507	0.000710372	0.0803156	0.258021	0.612879	1.41759	0.158505	0.0444187	0.0063433	0.0321799	0.337325	4.33475	6.94399	0.624244
TMEM163	0.0177117	0.00553907	0.0164978	9.29852e-05	0.00571942	0.00152516	0.00335405	0.00249916	0.104067	0.0609297	0.15343	0.00113442	0.069777	0.0219622	0.151938	0.0104965	1.74833	2.218	0.788247
TMEM206	0.015497	0.00203642	0.0142132	0.00131763	0.00807392	0.00133554	0.000122465	0.0109364	0.095267	0.0224006	0.132183	0.0160751	0.0985018	0.0192317	0.00554768	0.0459331	1.60048	1.94036	0.82484
TPBGL	0.0162926	0.00561913	0.00961292	0.00200445	0.00189911	0.000431618	0.000122465	0	0.108885	0.0618104	0.0894001	0.0244542	0.0231691	0.0062153	0.00554768	0	1.82927	2.03987	0.89676
TPD52	0.0147752	0.00940923	0.0187689	0.000394165	0.00129974	0.00481836	0.000395722	0.0206236	0.0820056	0.103502	0.174551	0.00480881	0.0158568	0.0693844	0.0179262	0.086619	1.37769	1.85034	0.744562
TSPAN13	0.0141758	0.00312189	0.00321307	0.00057493	0.00058994	0.00108703	0.000122465	0.00388918	0.0987469	0.0343408	0.0298815	0.00701414	0.00719726	0.0156532	0.00554768	0.0163346	1.65895	1.77492	0.934662
TSPAN15	0.0183753	0.00302989	0.00806701	0.00180122	0.00100643	0.000431542	0.00236807	0.00682981	0.119991	0.0333288	0.0750232	0.0219749	0.0122784	0.0062142	0.107273	0.0286852	2.01586	2.30063	0.876218
TSPAN17	0.0655072	0.0011149	0.00780968	0.00113221	0.046595	0.00171194	0.00280918	0.00246416	0.438824	0.0122639	0.07263	0.013813	0.568459	0.0246519	0.127256	0.0103495	7.37225	8.20167	0.898871
TSPAN2	0.00197083	0	0	0	0	0	0	0.00662864	0.0130302	0	0	0	0	0	0	0.0278403	0.218908	0.246748	0.887171
TTYH1	0.111815	0.0366991	0.0376688	0.0888404	0.00266151	0.00129343	0.000280688	0.024344	0.714017	0.40369	0.35032	1.08385	0.0324705	0.0186253	0.0127152	0.102245	11.9955	13.9994	0.856857
TUBG2	0.0151317	0.00665876	0.0157756	0.00136962	0.00744878	0.00309425	0.00631926	0.00848085	0.0715148	0.0732464	0.146713	0.0167094	0.0908752	0.0445572	0.286263	0.0356196	1.20145	1.89543	0.633865
TYRO3	0.1015	0.131231	0.0898181	0.101269	0.0762984	0.0010338	0.0051372	0.0513273	0.464262	1.44354	0.835308	1.23548	0.93084	0.0148867	0.232715	0.215575	7.79961	12.708	0.613758
UNC119	0.0686115	0.00663246	0.0761484	0.000585356	0.0376573	0.000276703	0.0173737	0.000525239	0.389837	0.072957	0.708181	0.00714135	0.459419	0.00398452	0.78703	0.002206	6.54926	8.59018	0.762413
VAMP1	0.0223827	0.0358909	0.0263697	0.000751936	0.00365403	0.00475342	0.000122465	0.00088186	0.120882	0.3948	0.245238	0.00917362	0.0445792	0.0684493	0.00554768	0.00370381	2.03082	2.80232	0.724695
Gene	Total Testis	Ad/ACTB	Ap/ACTB	L/Z / ACTM	eP /ACTB	lP / ACTB	rspt/Actin	Leydig /ACTB	Calculated	Ad x 11	Apl x 9.3	L/Z x 12.2	eP x 12.2	lPx 14.4	rspt x 45.3	Leydig	Sertoli	SUM all	Sertoli /
Symbol	/ACTB								Sertoli							x 4.2	x 16.8	Cells	Sum
VDR	0.00555495	0.00123793	0.000539021	0.000208966	0.0022684	0.00742476	0.000330193	0.00153553	0.0308955	0.0136172	0.0050129	0.00254939	0.0276745	0.106917	0.0149578	0.00644922	0.519045	0.696222	0.745516
WNK4	0.00222623	0.000274489	0.000683731	0.000197511	0.000653143	0.00147919	0.000122465	0.00221438	0.0132719	0.00301938	0.00635869	0.00240964	0.00796835	0.0213003	0.00554768	0.00930038	0.222967	0.278872	0.799533
WNT2	0.00388269	0	0	0	0	0	0	0.00299852	0.0281856	0	0	0	0	0	0	0.0125938	0.473518	0.486112	0.974093
WNT2B	0.00586436	0.000143328	0.00486265	0.00032721	0.00393987	0.000542222	0.000227877	0.00382574	0.0357834	0.00157661	0.0452227	0.00399196	0.0480664	0.00780799	0.0103228	0.0160681	0.601161	0.734217	0.818778
WNT3	0.00781613	0.00276698	0.00260576	0.000946901	0.0010298	0.000300502	0.00647139	0.00287446	0.0351333	0.0304367	0.0242335	0.0115522	0.0125635	0.00432722	0.293154	0.0120727	0.590239	0.978579	0.603159
WNT4	0.00305281	0.000185523	0.000886437	0.000206162	0.000802397	0.00104908	0.00034812	0.00248827	0.0189461	0.00204075	0.00824386	0.00251517	0.00978924	0.0151068	0.0157698	0.0104507	0.318295	0.382211	0.832772
WNT5A	0.0104113	0.00480738	0.00668987	0.00756478	0.00100355	0.000925025	0.00267106	0.0193646	0.051679	0.0528812	0.0622158	0.0922904	0.0122434	0.0133204	0.120999	0.0813313	0.868208	1.30349	0.666064
WNT5B	0.00528042	0	0	0	0	0	0	0.00132542	0.0390204	0	0	0	0	0	0	0.00556675	0.655542	0.661109	0.99158
WNT7A	0.00478243	0.00159861	0.00674356	0.00031383	0.00147151	0.00234148	0.00118034	0.00156334	0.0239837	0.0175848	0.0627151	0.00382872	0.0179524	0.0337173	0.0534693	0.00656601	0.402927	0.598761	0.672935
WNT7B	0.00158139	0	0	0	0	0	0	0.00188283	0.0113144	0	0	0	0	0	0	0.00790787	0.190082	0.197989	0.960059
WT1	0.086682	0.0361171	0.0499664	0.00477781	0.0100548	0.00650935	0.0128598	0.00279989	0.542991	0.397288	0.464688	0.0582893	0.122669	0.0937346	0.58255	0.0117595	9.12225	10.8532	0.84051
ZCCHC12	0.000953688	0	0	0	0	0	0	0.001652	0.00669425	0	0	0	0	0	0	0.0069384	0.112463	0.119402	0.94189
ZFPM1	0.0210727	0.00481083	0.000574792	0.00116041	0.00493209	0.00391662	0.000122465	0.0393123	0.135657	0.0529192	0.00534557	0.014157	0.0601715	0.0563993	0.00554768	0.165112	2.27904	2.6387	0.863701
Key:
Ad	A dark spermatogonia
Ap	A pale spermatogonia
L/Z	leptotene and zygotene spermatocytes
eP	early pachytene spermatocytges
lP	late pachytene spermatocytes
rspd	round spermatid
/ACTB	expression level per cell divided by expression of beta actin
x (number)	(expression level per cell / ACTB) x relative number of that cell type in a human testis
SUM	sum of expression of a given transcript by all cells
Sertoli/Sum	Fraction of the testis content of a given transcript that is attributed to Sertoli cells.
References:
Leydig cel transcriptome: :			Lottrup et al. Molecular Human Reproduction 23: 339, 2017.
Germ cell transcriptome:			Jan et al. Development 144:3659, 2017
Spermatogonial stem cell transcriptome:			Guo et al. Cell Stem Cell 21: 533, 2017
Relative Number of cells/testis:			Paniagua et a. Anat Embryol 176: 225, 1987.
Relative Number of cells/testis:			Petersen et al. J. Anat 226:175, 2015
