# Supplementary material for: Aberrant gene expression by Sertoli cells in infertile men with Sertoli cell-only syndrome
Source: PLoS One. 2019 May 9;14(5):e0216586. doi: 10.1371/journal.pone.0216586 (PMC6508736; doi:10.1371/journal.pone.0216586)
Supplement: S3 Table — (XLS) [file pone.0216586.s009.xls]

## Sheet: 20180430_SertoliSubset_NHvSCO_e
	S3 Table: Expression of Sertoli Cell Signature Transcripts in Testes with Complete Spermatogenesis
				and in Testes with SCO Syndrome
	See Color key at end of table								CPM Values for Each Transcript in Each Testis****
Expressed by
Mature Mouse	Gene	Statistical Summary			Normal Testis					SCO Testis
Sertoli cells*	Symbol	SCO/Complete**	FDR***	C1	C2	C3	C4	SCO5	SCO7	SCO8	SCO9	SCO10	SCO11	SCO12
yes	ACSL4	1.56221	0.012503	180.139	129.275	242.127	194.504	311.768	362.046	259.37	186.655	340.93	316.721	263.082
yes	ACTN2	2.26746	1.68861e-05	32.0557	35.3917	35.0822	69.5464	113.079	92.0926	91.3706	107.484	99.488	97.0267	86.1068
yes	ACTN3	0.017641	5.5515e-20	14.2857	39.4183	14.6925	10.0362	0	0	0.12708	0.524313	0	0.722283	0.92588
yes	ACVR1	0.9574	0.838342	24.7386	20.7688	22.1887	25.7265	30.1657	24.2186	20.7141	19.5743	22.4381	20.8258	18.6499	2
yes	ADORA1	1.3487	0.111777	188.153	122.282	176.91	111.811	184.87	253.447	138.263	184.558	282.887	190.322	178.166
yes	AKT1	1.3643	0.0598244	128.571	170.389	176.61	161.427	247.898	241.878	184.774	170.751	171.531	246.178	259.511
yes	AMOT	0.427339	1.9455e-05	37.2822	38.1468	32.0837	30.5326	19.3802	14.3461	15.3767	19.9239	9.08651	12.8807	12.4332
yes	ARAF	1.17498	0.376024	48.0835	61.6706	45.4269	58.8035	67.2409	66.3313	47.9092	63.6166	65.0891	60.0699	70.2346
yes	ARTN	0.154228	1.53267e-05	4.87804	10.3844	3.1484	2.82709	1.34819	0.771295	0.25416	0.699084	0.741756	0.12038	1.71949
yes	AXIN1	0.304364	3.08238e-09	83.972	121.646	56.3714	54.9869	28.1434	19.2824	18.0454	25.6913	19.4711	25.0391	32.9349
yes	B3GNT2	1.35054	0.0933497	35.54	29.0339	40.4794	39.5793	50.8941	48.7458	49.9425	43.6927	48.6777	49.8375	50.6589
yes	BCAR1	0.85288	0.297889	297.56	298.604	280.208	213.304	210.486	246.043	199.897	261.807	234.302	247.623	225.386
yes	BEX4	1.29066	0.117069	139.024	95.3669	112.443	122.696	141.054	175.855	132.29	133.35	161.147	156.133	159.516
no	BMP2	0.666638	0.312968	5.22647	4.45046	2.39878	3.81657	1.68523	0.771295	4.4478	3.14588	1.20535	3.12989	3.83579
yes	BMP4	0.296382	0.00109004	7.66549	6.14587	3.1484	4.6647	2.8649	0.925553	2.16036	1.2234	0.556317	0.842663	2.5131
no	BMP6	0.105686	2.50313e-15	10.8014	20.5569	11.0944	14.2768	2.35933	0.771295	1.39788	2.27202	1.11263	1.2038	1.45495
yes	BMP7	0.254528	0.00379729	6.6202	7.84128	3.59817	3.81657	3.20195	0.771295	1.14372	0.174771	0.556317	0.361141	3.43898
yes	CAMSAP3	1.62737	0.0014852	105.923	113.381	130.434	110.539	150.323	239.41	188.587	193.471	188.035	182.497	169.568
no	CASQ2	0.65091	0.344875	4.52961	1.69541	4.19787	5.23012	3.03342	0.771295	5.7186	3.14588	0.649037	1.92609	2.64537
no	CCL20	0.139486	0.000211701	4.52961	1.69541	1.04947	0.989482	0.337047	0	0.25416	0.699084	0.185439	0	0.396806
yes	CDH1	0.152509	1.14696e-06	3.48431	6.99358	3.89802	3.95793	1.17966	0.617036	1.14372	0.873854	0	0.240761	0.92588
yes	CDH2	1.14049	0.430245	249.477	239.265	265.365	216.272	263.739	344.769	237.004	218.114	320.902	295.654	256.072
yes	CDH23	1.14061	0.538406	52.2647	92.8238	114.392	92.1631	72.128	103.662	77.773	101.891	132.496	99.7954	115.867
yes	CDKN1A	2.17317	6.47442e-05	75.958	130.547	177.51	199.593	235.427	345.848	433.597	311.616	308.571	293.247	296.546
yes	CGN	1.50366	0.03071	77.7002	103.42	121.288	105.168	115.944	210.101	160.502	103.115	145.755	188.395	150.257
yes	CHGA	0.764569	0.321533	664.807	448.86	435.079	150.825	111.9	329.188	376.411	368.417	418.721	268.93	399.054
yes	CLCF1	0.492761	0.0630483	4.87804	6.14587	4.19787	5.93689	4.55013	0.771295	5.0832	2.97111	1.01991	1.68533	2.24857
no	CLDN1	2.04152	0.03071	19.1637	25.6431	5.39726	49.3327	66.2297	46.8947	61.2526	76.5496	38.5713	27.5671	39.8128
yes	CLDN11	1.67011	0.00151642	812.542	615.858	867.01	875.832	1546.37	1620.49	1160.5	828.589	1255.89	1378.96	1478.37
yes	CLDN12	1.11144	0.596955	59.2333	44.2926	62.5183	61.4892	91.5082	69.8793	55.6611	49.8097	71.0232	52.6063	52.3784
no	CLDN15	0.497889	0.00151642	19.1637	36.8752	24.7374	28.8363	17.695	11.5694	13.0892	14.1564	10.4773	9.38968	19.5757
no	CLDN16	0.405234	0.0910533	1.39373	1.05963	0.449772	0.565418	0.674094	0.154259	0.50832	0.524313	0.185439	0	0.264537
no	CLDN18	0.0267609	1.18367e-19	10.1045	14.1991	7.04642	5.65418	0.337047	0.154259	0.12708	0	0.185439	0.12038	0.661343
no	CLDN2	0.626942	0.491139	0.348431	0.423853	0.749619	0.282709	0.337047	0.617036	0.12708	0	0.278159	0.481522	0.132269
	Gene	Statistical Summary			Normal Testis					SCO Testis
	Symbol	SCO/Complete**	FDR***	C1	C2	C3	C4	SCO5	SCO7	SCO8	SCO9	SCO10	SCO11	SCO12
yes	CLDN23	1.14849	0.766806	3.48431	2.75504	2.84855	1.97896	2.02228	4.16499	4.57488	2.97111	2.78159	2.88913	2.38083
yes	CLDN3	2.42939	0.0512869	5.5749	1.05963	2.24886	1.83761	3.53899	6.32462	4.4478	7.86469	14.7424	4.21332	2.5131
yes	CLDN5	0.860291	0.688911	14.9825	8.90091	9.89498	21.7686	8.76322	5.2448	20.9682	26.0409	4.2651	7.10245	11.5074
yes	CRB2	0.160122	6.11721e-06	3.83275	11.2321	5.54718	2.96844	1.85376	0.617036	0.50832	1.2234	0.185439	0.963044	1.32269
yes	CRISPLD2	2.05394	0.0162919	98.6061	83.2871	42.5784	189.132	321.037	123.87	226.457	339.056	125.079	104.25	248.004
no	CST9L	0.823704	0.349226	177.7	155.766	177.21	117.748	125.044	135.131	123.776	146.808	202.499	94.1375	77.7739
yes	CTGF	1.98318	0.0337488	85.3657	76.9293	73.1629	71.6667	55.6127	145.312	261.15	324.025	124.615	102.685	52.3784
yes	CYTIP	0.706685	0.272659	13.9373	10.1725	4.19787	8.05721	3.70752	6.63313	10.9289	7.51515	5.19229	6.13941	4.10033
yes	DAAM2	1.7431	0.0240651	33.7978	129.911	194.002	136.266	183.859	275.044	227.219	205.705	228.739	219.815	170.23
yes	DDR1	1.42795	0.0883583	77.7002	88.1614	73.6126	130.187	170.04	142.227	102.808	86.3368	119.145	110.269	194.17
yes	DHH	1.52527	0.0189838	91.6375	82.2275	113.942	79.5826	134.482	155.956	119.328	100.493	190.539	151.318	128.433
yes	DKK3	1.81036	0.000377448	279.094	219.344	259.218	356.92	456.362	400.148	479.092	395.332	588.583	567.594	644.545
no	DLL1	1.76268	0.0252084	6.96863	8.05321	6.59665	11.0257	14.8301	16.1972	10.0393	13.8069	9.36467	20.3443	17.0626
yes	DRP2	0.366078	0.00391181	3.83275	8.68899	6.14688	7.20908	1.51671	1.69685	1.14372	3.67019	5.19229	1.68533	1.58722
no	DSC2	0.60074	0.263401	2.43902	4.66238	4.79756	4.38199	3.20195	1.07981	1.9062	1.04863	0.741756	7.10245	2.1163
no	DSC3	2.05344	0.423978	0.348431	0.211927	0.299848	0.706773	0	0.308518	0.50832	0.349542	0.556317	4.09294	0
no	DSG3	0.104068	1.68861e-05	1.74216	1.69541	1.34931	0.565418	0.168523	0.308518	0.12708	0.174771	0	0	0.132269
yes	DTX4	0.880078	0.597827	24.3902	19.7092	18.2907	25.1611	32.188	16.66	19.5703	15.7294	10.4773	17.8163	22.4857
yes	DUSP5	0.146725	4.52823e-05	224.041	168.27	127.585	109.691	5.22423	7.8672	100.52	21.4968	12.0535	10.9546	3.30671
yes	EDN1	0.894286	0.77459	6.96863	9.74862	20.6895	22.6167	4.88718	8.17572	11.3101	28.8372	24.1998	10.2323	7.01023
yes	EFNB2	0.89234	0.584507	72.1253	77.5651	69.7146	50.1808	44.4902	33.7827	78.2813	75.501	67.3144	69.4595	51.4525
yes	EPN1	0.73902	0.0627868	385.365	468.358	285.905	234.083	228.855	285.533	203.328	227.901	275.099	283.376	271.151
yes	ESPN	1.48935	0.0212565	348.431	337.175	480.806	294.583	358.955	720.698	554.45	593.347	582.093	529.193	469.686
yes	FAM110B	1.32197	0.10396	56.4459	43.6569	64.0175	54.5628	66.2297	74.3528	64.9379	60.296	89.1962	78.3677	72.4832
yes	FAM122B	1.5967	0.00339702	232.055	157.461	272.112	225.602	366.707	472.958	366.118	299.033	343.34	333.093	298.53
no	FBXO41	0.975323	0.927209	16.3763	43.233	38.9802	31.5221	43.4791	33.6284	32.9137	33.556	25.8687	30.9378	23.2793
yes	FGF10	1.5443	0.519137	0.348431	0.847706	0.149924	1.5549	2.52785	0.154259	1.01664	0.699084	0.185439	1.44457	2.24857
yes	FGF17	0.207264	0.000629409	2.78745	2.11927	0.749619	1.41355	0	0.308518	0.12708	0.524313	0.463598	0.601902	0.264537
yes	FGF8	0.0456526	4.07859e-06	2.43902	1.69541	0.899543	0.282709	0.168523	0	0.12708	0	0	0	0
yes	FHOD3	1.76409	0.0171887	27.1776	31.5771	24.5875	31.5221	74.1503	28.5379	43.3343	63.6166	61.8439	56.4585	26.9828
yes	FLVCR2	0.965893	0.854301	92.3343	108.93	119.489	77.6036	89.1489	136.828	80.3146	83.3657	89.8452	85.109	108.989
yes	FOXO4	1.50518	0.0187863	80.4876	101.301	113.942	113.225	132.122	144.078	117.803	136.147	164.114	189.96	194.699
yes	FRMPD1	1.99508	0.000115781	64.4598	76.2935	125.486	92.5872	223.631	186.19	184.52	170.402	166.617	173.829	151.448
yes	FSTL3	0.524905	0.00468876	355.4	225.914	350.822	185.174	208.632	110.141	126.572	218.813	132.96	54.0508	175.124
yes	FZD7	0.310653	4.0337e-06	22.2996	28.1862	19.4901	17.8107	8.5947	3.70221	6.22692	12.4087	4.35782	5.05598	7.53931
yes	FZD8	0.843658	0.519137	21.6027	26.7027	15.742	17.952	9.10027	15.5801	19.5703	17.3023	13.1662	31.5397	14.285
yes	GADD45A	1.16053	0.559121	25.4355	17.8018	19.9399	36.3281	24.4359	24.2186	40.7927	43.5179	26.3323	25.0391	18.2531
	Gene	Statistical Summary			Normal Testis					SCO Testis
	Symbol	SCO/Complete**	FDR***	C1	C2	C3	C4	SCO5	SCO7	SCO8	SCO9	SCO10	SCO11	SCO12
yes	GAS6	1.51495	0.00238778	498.257	384.011	471.361	498.133	701.395	766.05	611.764	694.015	652.745	743.229	740.043
yes	GDNF	0.196311	0.00151642	2.43902	4.0266	3.29833	3.1098	0	0.308518	0.50832	2.09725	1.20535	0.240761	0
no	GJA3	0.0676953	2.30013e-15	16.0278	15.4706	7.04642	7.20908	0.168523	0.771295	0.50832	0.699084	0.649037	1.44457	0.92588
no	GJB1	1.27627	0.235977	39.0243	35.8156	43.7778	27.8468	54.7701	44.8893	35.8366	44.9161	59.2478	37.318	49.733
yes	GJB2	0.0153711	1.40733e-21	8.01392	5.93394	6.2968	4.52334	0	0	0	0.174771	0.0927195	0	0.264537
no	GJB6	0.0131886	1.66114e-13	7.31706	6.3578	2.24886	1.27219	0	0	0.12708	0	0.0927195	0	0
yes	GLDC	0.0160071	7.31581e-31	21.2543	25.4312	18.8904	10.8843	0	0.154259	0.38124	0.699084	0.278159	0	0.529074
yes	GPRASP1	2.25343	0.000446782	39.7212	35.3917	54.4224	113.366	110.214	182.334	162.027	110.98	133.794	131.817	130.681
yes	GPSM1	1.42293	0.019861	112.195	115.076	163.717	154.642	191.611	227.378	177.404	199.239	180.988	195.378	189.409
yes	GUCY1B3	0.522495	0.0375361	10.1045	6.3578	9.89498	8.62262	3.87604	2.15962	7.87897	4.89358	2.03983	4.69484	6.34889
yes	HAPLN3	1.04475	0.918697	5.92333	6.14587	4.94749	6.07824	10.2799	4.62777	6.22692	4.89358	3.89422	5.77826	6.61343
yes	HBEGF	0.811987	0.494194	19.5122	19.2853	22.6385	23.1821	8.08913	9.10128	19.062	35.4785	24.1998	14.8068	9.65561
yes	HEY1	0.108882	3.00285e-14	27.1776	16.5303	13.1933	14.9836	2.19081	1.38833	1.65204	2.09725	0.556317	2.28723	3.43898
yes	HMGCS2	1.96615	0.000156085	137.979	121.434	177.36	107.429	219.081	349.396	316.556	210.249	280.847	297.701	198.667
yes	HMGN5	1.61725	0.0082431	141.812	102.996	182.158	162.699	250.089	304.816	198.118	149.08	244.316	280.968	242.581
yes	HPCAL1	0.901439	0.568386	233.797	169.117	184.556	120.434	139.537	182.18	122.124	142.089	207.97	173.829	147.083
yes	HRAS	0.441971	0.000872561	67.5957	30.7293	18.8904	26.9987	19.2117	16.66	18.2995	16.4285	9.08651	14.0845	16.9304
yes	HRCT1	1.09974	0.863771	6.96863	1.48349	6.14688	5.93689	5.22423	7.71295	4.32072	2.44679	4.17238	12.2788	3.17445
yes	IGSF8	1.14892	0.478173	199.303	137.116	195.351	132.308	150.154	239.718	139.534	162.187	206.765	181.654	254.088
yes	IL8	3.81361	0.129834	0	0.847706	3.89802	1.41355	1.51671	0.308518	29.1013	8.21423	1.01991	2.16685	0.264537
yes	INHBB	0.290567	5.31139e-05	166.202	173.144	169.114	90.8909	26.4582	31.9316	79.0438	24.2932	43.5782	88.8408	10.1847
no	ITGA3	1.62821	0.0338217	23.3449	23.7358	29.2352	50.0395	78.1949	48.1288	58.0756	55.2276	49.6977	36.4753	36.5061
yes	ITGA5	1.09316	0.81637	9.05922	12.7156	9.29528	17.952	15.1671	6.63313	23.5098	22.7202	4.91413	8.18587	13.3591
yes	ITGB4	0.641243	0.146337	11.4982	17.5899	10.6446	13.7114	8.25765	5.70758	10.0393	15.9042	4.2651	4.69484	11.3751
yes	ITGB5	1.80181	0.002991	46.6898	71.2073	60.7192	90.7496	136.167	91.9383	93.2768	135.972	176.538	121.103	96.6883
yes	ITGB8	1.70781	0.00498139	78.0486	63.7899	106.746	95.5556	197.004	186.962	127.08	101.891	153.451	148.67	115.074
yes	JAG2	0.219215	6.01992e-12	60.6271	67.8165	45.5769	40.286	8.5947	8.17572	16.6475	20.623	8.15932	7.70435	12.301
yes	JAM3	1.3189	0.0520808	239.721	254.312	262.817	302.357	346.484	368.525	299.655	326.297	397.303	332.13	375.51
yes	KCND1	1.63621	0.0927271	1.74216	8.68899	10.1948	9.47075	16.0097	12.6492	10.5476	17.3023	9.73555	10.2323	12.1687
yes	KCNG2	0.0300519	8.42826e-10	2.43902	5.29816	1.04947	1.41355	0	0.154259	0	0	0	0.12038	0.132269
yes	KCNH2	1.2955	0.0746474	205.226	246.894	313.191	244.119	320.869	351.556	296.732	290.12	355.116	330.324	345.75
yes	KCNK6	0.363121	0.0013346	13.9373	12.7156	10.1948	6.07824	5.39275	1.69685	4.70196	6.46652	3.24518	1.68533	3.96806
yes	KHK	1.5242	0.104876	11.1498	9.74862	19.9399	14.7009	14.3245	19.5909	14.7413	29.5363	20.3056	16.0106	34.9189
yes	KITLG	1.98732	0.000667525	50.1741	40.9018	76.4612	71.6667	111.563	147.163	119.201	75.1515	135.37	147.346	98.2756
yes	LAMA1	2.26876	1.57165e-06	102.787	112.957	201.648	154.076	360.303	349.242	385.307	321.054	310.889	294.451	252.633
yes	LAMA5	2.19627	0.00276123	43.9024	114.016	67.4657	144.464	366.033	154.259	237.004	131.952	111.727	209.342	214.275
yes	LGALS4	1.71178	0.209422	1.04529	1.27156	1.04947	1.13084	2.02228	2.77666	2.28744	1.39817	1.20535	1.2038	2.77764
no	LIF	1.78129	0.228059	1.39373	3.60275	2.24886	5.37147	5.22423	1.07981	12.0726	8.03946	2.31799	8.18587	3.30671
	Gene	Statistical Summary			Normal Testis					SCO Testis
	Symbol	SCO/Complete**	FDR***	C1	C2	C3	C4	SCO5	SCO7	SCO8	SCO9	SCO10	SCO11	SCO12
yes	LIMS2	0.878289	0.591656	33.101	29.0339	18.2907	30.1085	22.4136	15.7344	33.9304	40.3721	17.9876	17.4552	21.692
yes	LPAR2	1.321	0.0718512	195.47	136.057	188.154	173.301	243.179	272.267	224.678	194.345	227.348	218.37	221.285
yes	LZTS1	0.765574	0.358684	53.6584	106.387	98.3501	79.7239	46.1754	53.6821	25.2889	127.583	108.945	40.0867	51.717
yes	MAGEB16	0.00290641	8.63283e-27	20.5575	19.0734	7.04642	5.79553	0	0.154259	0	0	0	0	0
no	MAGEC2	0.0010174	4.61615e-94	134.146	107.447	76.761	59.5102	0.337047	0.154259	0	0.174771	0	0	0
no	MAPK12	0.191468	1.77536e-08	25.4355	20.9807	12.7435	13.57	1.34819	2.00537	3.8124	6.81606	2.31799	4.45408	3.43898
yes	MARK4	1.42948	0.019861	177.003	247.742	309.143	226.026	320.7	383.488	307.153	293.091	363.275	348.863	387.282
yes	MB21D2	0.665067	0.0203774	64.8082	47.8954	56.3714	47.9192	34.8844	39.6445	28.8472	29.5363	42.2801	39.1237	37.432
yes	MBOAT2	0.117853	1.9702e-16	43.9024	29.8816	26.0868	22.1927	5.56127	2.6224	5.0832	4.71881	1.29807	2.64837	3.30671
yes	MFGE8	1.70149	0.00137993	101.742	127.368	115.291	191.253	202.228	199.92	226.33	268.099	208.341	239.437	253.691
yes	MPZL1	1.60531	0.00286526	186.062	276.776	302.546	342.785	466.641	507.666	381.24	378.379	472.406	453.594	456.988
yes	MRO	1.85107	0.000937942	258.885	239.053	402.396	353.952	445.745	791.811	535.897	405.993	784.5	515.229	586.082
yes	MSN	1.68148	0.0455304	51.2194	91.7642	72.1134	159.731	213.519	110.758	189.603	256.564	106.442	98.1101	130.681
yes	MYH11	1.02922	0.941792	439.024	549.102	449.922	1477.72	722.629	453.83	734.523	1584.82	863.311	336.223	557.644
yes	MYO7A	2.73318	3.16304e-05	89.8953	98.7578	350.372	254.721	515.176	626.445	516.199	593.172	602.213	550.62	399.054
yes	MYZAP	0.676887	0.294421	8.01392	6.99358	1.94901	6.78502	3.37047	2.15962	3.30408	6.29175	2.03983	4.45408	6.21662
yes	NAB2	0.881333	0.466428	77.7002	82.2275	79.9094	96.1211	71.1169	54.7619	78.9167	91.7547	74.1756	75.5989	72.3509
yes	NECTIN1	1.30111	0.23277	13.589	20.769	17.391	13.429	29.155	23.293	21.222	19.749	17.895	20.344	17.327
yes	NECTIN2	1.60153	0.00225	191.289	181.409	253.971	233.376	321.543	420.973	272.078	286.974	400.641	364.753	345.221
yes	NECTIN4	0.01597	0	3.136	7.206	4.798	3.675	0	0.154	0.127	0	0	0.12	0
yes	NMT2	1.27808	0.160712	99.6514	71.8431	87.8554	69.8291	98.7548	124.641	100.393	91.7547	108.111	114.482	96.6883
yes	NOTCH1	0.59699	0.00951633	37.6306	68.8761	53.0731	50.7463	39.7715	25.9155	38.2511	40.7216	21.2328	25.641	28.9668
no	NPPC	0.582032	0.491139	0.348431	0.211927	0.599696	0.282709	0.50557	0	0.25416	0.174771	0.278159	0.240761	0
yes	NPR1	0.919784	0.795508	7.31706	8.68899	6.2968	9.47075	7.24651	5.86184	6.73524	15.9042	4.7287	5.41712	5.68755
yes	NRTN	3.50631	0.000193777	3.13588	3.1789	5.09741	4.6647	6.06684	20.5164	7.24356	9.96194	18.5439	22.15	15.74
yes	NUAK2	2.00329	0.00137993	13.9373	16.5303	19.1903	21.9099	33.3676	38.5647	56.9319	25.3418	35.048	34.5492	28.8345
yes	OLFML2B	0.840159	0.423978	83.6235	91.9761	62.6682	82.9751	81.9024	47.049	59.3464	113.426	41.7238	69.7003	59.3886
yes	PARVB	0.976509	0.923192	14.9825	17.8018	8.84551	12.2978	11.6281	12.1865	9.78517	16.4285	11.9608	12.2788	17.3272
yes	PDE4B	1.65854	0.0277736	22.2996	25.855	27.586	34.4905	35.727	59.2354	32.2783	25.5165	70.096	51.4025	46.5585
yes	PDGFB	0.906948	0.779376	8.71078	25.2193	13.9429	16.5385	13.6504	7.71295	22.7473	28.8372	6.67581	8.30625	14.9463
no	PFKFB3	0.98374	0.936287	81.8814	134.997	121.438	109.267	77.0152	75.1241	178.166	123.913	92.5341	116.167	108.328
yes	PGBD5	0.863145	0.450024	54.3553	64.0018	60.5692	42.8304	31.3454	56.4588	47.655	48.5863	50.9957	60.9125	38.6224
yes	PHLDA1	2.16837	0.00129856	39.3727	35.3917	64.0175	51.3117	80.2172	122.79	200.787	90.1818	90.1234	70.543	68.5151
yes	PIK3CA	0.546557	0.00379729	32.7525	27.5504	37.0312	19.931	19.8858	19.1281	15.885	11.3601	17.0604	17.8163	10.7138
no	PIK3CG	0.0437498	7.20049e-21	25.4355	50.2266	24.5875	14.5595	3.03342	0.462777	1.39788	1.04863	0.370878	1.2038	1.32269
yes	PIK3R1	1.75912	0.00225054	47.7351	81.1679	56.6712	81.2788	134.987	143.769	88.4477	120.417	119.33	98.712	118.116
yes	PIK3R2	1.37279	0.0883583	77.3518	109.142	151.573	109.126	148.975	191.435	118.947	118.495	158.179	179.367	161.103
yes	PIM2	1.12882	0.532628	32.4041	33.9082	46.1766	36.7522	36.4011	51.214	38.5053	42.2946	47.1942	42.1332	37.9611
yes	PKN3	0.2931	0.000292847	10.4529	19.0734	9.59513	9.61211	2.8649	1.69685	4.32072	8.03946	1.20535	2.88913	4.10033
yes	PKP1	0.166465	0.000447816	0.696863	1.05963	0.899543	0.848127	0.168523	0	0.12708	0.174771	0.185439	0.12038	0.132269
	Gene	Statistical Summary			Normal Testis					SCO Testis
	Symbol	SCO/Complete**	FDR***	C1	C2	C3	C4	SCO5	SCO7	SCO8	SCO9	SCO10	SCO11	SCO12
yes	PKP3	0.580712	0.228059	3.13588	2.11927	3.44825	0.989482	0.337047	1.07981	0.889561	2.44679	2.03983	2.40761	0.396806
no	PLAU	0.665169	0.356252	2.09059	10.5963	2.24886	6.50231	3.53899	1.38833	6.9894	4.71881	1.48351	3.85218	3.17445
yes	PLEKHH2	2.18708	0.00151642	20.5575	53.8293	69.7146	102.199	129.763	112.455	157.961	178.791	109.78	149.633	109.254
yes	PM20D2	0.653421	0.0520808	24.0418	23.9477	16.3417	20.0723	15.8412	9.25553	14.4871	15.2051	9.17923	15.0476	17.1949
yes	PMAIP1	0.102757	3.20344e-11	15.6794	10.5963	8.84551	6.07824	0.842617	0.462777	2.28744	0.699084	0.741756	1.56495	0.529074
no	PNMT	0.425595	0.0163836	11.8467	5.72202	8.54566	3.67522	1.34819	3.08518	1.52496	2.62156	2.41071	4.9356	5.81982
yes	POU3F1	0.129167	1.35569e-08	13.9373	17.8018	9.59513	8.33992	0.674094	2.00537	1.39788	1.2234	0.463598	4.21332	1.05815
yes	PRKACB	1.74279	0.00488854	44.2508	33.0605	43.4779	57.9553	91.1712	110.141	68.6232	47.8872	74.0829	84.9886	69.1765
yes	PRKAR1B	0.74078	0.114012	49.8257	43.4449	24.7374	43.6785	28.3119	33.937	26.4327	26.9147	25.4051	33.225	34.5221
yes	PRND	1.93338	0.00103805	469.337	483.828	944.82	907.213	1664.84	1823.96	1148.8	900.07	1626.58	1299.75	1031.03
yes	PRR5L	0.989356	0.950469	12.5435	11.2321	11.3942	7.20908	14.8301	11.4152	12.3268	5.06836	8.34476	7.22283	13.7559
yes	PSRC1	1.16092	0.518257	45.2961	32.6367	24.4376	35.7627	40.6142	34.0912	39.5219	58.723	37.8296	27.9283	40.871
yes	PSTPIP2	0.944011	0.846449	5.92333	8.26513	2.69863	5.08876	4.71866	6.17036	3.93948	4.71881	5.19229	3.85218	7.27477
yes	PTGES	1.61192	0.048564	58.5365	30.7293	99.6994	69.6878	71.454	119.396	77.5189	104.338	162.352	78.0066	117.719
yes	PTPN7	1.61493	0.00986335	67.5957	112.109	132.683	98.1	155.884	179.095	163.806	224.231	168.935	138.438	132.533
yes	RAB11FIP1	1.17414	0.486186	52.2647	67.1807	91.7534	78.4517	48.5348	58.3099	87.304	90.3565	127.675	91.7299	92.1912
yes	RAB12	1.07208	0.744837	67.2473	44.7165	40.3295	53.8561	50.22	57.2301	52.1028	58.0239	41.8165	57.4215	68.6474
yes	RAB17	1.8364	0.266564	5.22647	2.75504	1.49924	6.36095	7.41503	1.23407	3.55824	2.09725	5.93405	9.14892	21.2952
yes	RAB20	0.652084	0.0332183	55.0522	42.3853	32.8333	29.5431	20.7284	26.3783	24.6535	18.7005	27.9086	27.3264	35.3157
yes	RAB27A	0.797134	0.296749	45.2961	27.1266	46.0266	25.8679	25.11	34.554	32.4054	21.322	21.9745	36.5957	28.7023
no	RAB38	0.357949	0.00231041	12.892	8.05321	5.69711	5.23012	1.68523	1.23407	3.55824	1.2234	5.00685	3.37065	3.17445
yes	RAB39A	0.108642	1.5068e-06	1.74216	2.54312	1.49924	1.41355	0.50557	0.308518	0	0.174771	0	0.12038	0.264537
yes	RAB39B	1.8246	0.0187863	4.52961	4.23853	6.44673	7.35043	13.1448	13.112	11.056	7.34038	9.82827	10.2323	8.72973
yes	RAB3D	0.396766	0.00120697	15.331	19.4972	10.9444	13.146	8.93174	2.31388	5.33736	8.21423	4.07966	3.85218	8.20065
no	RAB40A	1.37777	0.312929	5.5749	4.23853	3.89802	4.80605	6.23537	10.0268	4.4478	4.89358	6.86124	6.50055	5.29074
yes	RAB40B	0.290413	1.15983e-06	28.5714	28.1862	11.0944	18.9415	7.75208	4.31925	5.97276	7.16561	5.28501	4.09294	9.2588
yes	RAB44	1.79725	0.290369	0.696863	0.63578	0.149924	0.989482	1.51671	0.308518	1.14372	1.2234	0.741756	1.56495	1.32269
no	RAB6C	1.24512	0.584507	2.09059	4.23853	4.79756	1.27219	3.70752	5.55332	4.4478	2.97111	5.74861	2.52799	2.24857
yes	RABIF	0.147604	1.83069e-18	204.878	176.111	64.3173	64.7404	25.6156	18.2026	17.2829	18.1762	17.3385	17.094	17.724
yes	RALB	0.994399	0.959693	191.637	137.964	166.416	149.836	148.469	189.43	151.607	144.186	209.175	149.633	130.152
yes	RASL11B	0.820813	0.399187	31.3588	30.7293	17.8409	29.4017	21.4025	17.5855	16.6475	33.9056	31.2465	18.2978	17.4595
yes	REEP1	1.82382	0.000244693	404.877	297.333	510.641	463.219	827.956	992.193	652.175	568.355	836.052	785.483	688.855
yes	RHBDL3	0.0609798	2.73477e-19	14.2857	15.4706	11.2443	10.0362	1.68523	0.154259	0.762481	0.873854	0.556317	0.601902	0.793611
yes	RHOB	2.3771	0.000564005	185.714	145.17	285.905	267.16	308.061	467.559	1057.69	671.295	437.729	434.694	302.234
yes	RHOJ	2.38927	0.00136453	6.6202	10.1725	10.7945	30.3912	46.344	32.3944	32.5325	42.9936	25.3124	28.6506	38.3579
yes	RHOQ	0.857904	0.458521	35.1916	41.9615	34.0327	50.6049	40.7827	28.5379	36.3449	44.5666	26.7032	28.2894	38.4902
yes	RHPN1	0.0549416	1.06941e-29	58.5365	57.8559	38.9802	29.5431	3.37047	1.54259	3.177	3.49542	0.927195	2.16685	3.17445
yes	RIN3	1.58015	0.00991408	61.3239	54.4651	91.4536	74.4938	117.461	132.354	93.1497	96.2988	127.397	102.685	111.502
	Gene	Statistical Summary			Normal Testis					SCO Testis
	Symbol	SCO/Complete**	FDR***	C1	C2	C3	C4	SCO5	SCO7	SCO8	SCO9	SCO10	SCO11	SCO12
yes	RND3	0.569	0.0162919	27.8745	25.2193	16.3417	17.8107	11.7966	10.3353	21.6036	12.234	9.82827	9.63044	10.846
yes	RNF144A	0.530163	0.00163121	29.2682	36.0275	25.4871	26.8574	18.3691	15.4259	16.3933	19.7491	8.99379	15.0476	15.3432
yes	RRAD	0.580483	0.107977	25.4355	12.0798	9.14536	11.167	8.25765	4.47351	19.062	9.6124	7.41756	3.85218	5.42301
yes	RRAS2	0.42833	2.71313e-06	63.0661	46.4119	39.43	32.6529	16.0097	21.2877	16.5204	19.7491	17.3385	22.8723	21.4275
yes	SCIN	0.0286911	2.1594e-26	27.8745	48.7431	18.1408	12.1565	1.34819	0.617036	0.50832	0.524313	0.741756	0.601902	0.92588
yes	SDC4	1.56037	0.00286526	228.919	190.522	249.623	262.354	360.64	457.532	331.298	286.624	344.546	376.189	387.547
yes	SEMA6C	1.52766	0.0044135	178.745	224.43	262.966	230.691	294.916	438.095	329.265	344.473	323.777	352.715	316.916
yes	SERPINA5	1.61754	0.00578257	1841.46	2263.16	2805.38	2741.57	4865.1	4843.42	3252.36	2310.65	4220.96	3428.8	4401.9
yes	SESN2	0.910186	0.658152	67.2473	95.5789	71.9635	75.2006	32.188	81.1402	79.0438	98.2212	74.9174	65.7277	62.6953
yes	SFXN1	1.42609	0.0716856	26.4808	26.067	43.328	36.8935	52.5793	50.4427	41.9364	33.556	56.0026	53.4489	44.9713
yes	SH3BP4	1.41317	0.0490349	77.0033	91.9761	134.632	108.984	129.932	155.647	133.307	122.34	184.975	154.689	141.527
yes	SHC4	1.43717	0.0699631	69.3378	65.2734	119.639	72.3735	115.607	138.987	98.7412	75.1515	154.007	130.011	110.047
yes	SIN3B	1.31748	0.141902	173.519	377.441	323.986	431.414	442.037	474.963	441.985	512.953	332.678	373.541	437.148
yes	SLC18B1	1.71731	0.03071	19.8606	7.62935	10.6446	16.2558	17.5264	35.4795	24.1452	17.6519	19.3784	22.2704	25.6601
yes	SLC25A53	2.14122	0.00236265	4.52961	3.60275	6.44673	5.93689	12.6393	14.8089	9.53101	10.8358	11.8681	10.2323	8.33292
no	SLC2A14	0.00797614	1.13599e-55	85.7141	182.681	97.1507	46.3643	0.674094	0.462777	0.50832	0.699084	0.370878	1.44457	1.45495
yes	SLC45A4	0.94344	0.779053	67.9441	128.427	106.446	69.9705	79.5431	95.7948	70.6565	67.9859	111.449	111.352	78.9643
yes	SLC52A3	1.66713	0.00133021	213.937	246.259	333.731	261.506	383.391	554.561	371.074	371.213	516.726	463.224	421.275
yes	SNX18	1.10724	0.584507	74.5643	65.0614	80.3592	67.4261	89.486	92.2468	72.0544	53.6547	88.1763	84.8682	76.1867
yes	SPSB1	0.859483	0.441427	35.8884	50.4385	43.7778	38.7311	28.3119	30.8518	36.0907	47.8872	35.048	42.3739	33.7285
yes	SPTB	0.305682	2.71313e-06	11.8467	17.166	18.5906	15.549	4.71866	2.31388	7.11648	4.89358	3.24518	6.38017	5.15847
yes	SPTBN4	0.606522	0.00732784	41.4633	54.2532	34.4825	30.9566	23.2562	28.5379	21.2224	28.1381	20.8619	24.5576	24.2051
yes	SPTBN5	0.23437	1.15114e-06	13.2404	26.067	15.2922	11.7324	5.89832	2.00537	2.66868	6.64129	2.31799	5.29674	2.5131
yes	STRA6	0.813717	0.349226	24.3902	33.6963	36.2816	16.6798	21.234	24.0644	23.2557	26.9147	24.0144	15.4087	23.4115
no	SYCN	1.11461	0.697094	27.1776	22.6761	33.1332	23.8889	24.0989	40.7244	35.8366	26.7399	45.2471	21.187	14.5495
yes	SYT5	0.0124338	1.03443e-20	14.9825	29.2459	6.14688	5.79553	0.168523	0.154259	0.38124	0.174771	0	0.12038	0.132269
yes	TAGLN	0.656878	0.0710779	258.188	204.509	135.981	257.689	108.024	86.2307	205.361	266.001	117.29	89.2019	112.164
no	TF	0.578752	0.0490349	214.634	144.11	159.069	61.7719	35.2214	43.1925	102.172	148.38	107.369	93.0541	56.8755
yes	TJP3	0.00896521	1.72397e-43	96.1671	102.784	35.532	26.9987	0.674094	0.462777	1.14372	0.524313	0.0927195	0.361141	0.793611
yes	TLE1	0.181333	2.13931e-24	135.54	106.811	79.1598	81.2788	17.695	18.3568	15.885	20.4482	20.5837	12.8807	21.5598
yes	TMEM163	1.52317	0.0253793	34.8431	34.756	27.2861	42.265	56.6239	69.4165	53.3736	35.4785	49.0486	50.0783	57.0078
yes	TMEM206	0.516043	0.00498139	42.5086	30.5174	28.9353	24.4543	11.1225	29.6177	20.7141	14.3312	9.73555	14.2049	14.0205
no	TPBGL	0.869037	0.54804	40.0696	25.6431	42.1286	22.0513	19.0432	34.7083	24.0181	30.0606	42.5583	22.8723	23.5438
yes	TPD52	0.559464	0.00524071	36.9337	39.6303	25.1872	21.2032	18.032	18.2026	14.7413	14.1564	13.1662	25.4003	16.0045
yes	TSPAN13	0.549472	0.00895308	44.2508	30.0936	24.4376	19.3656	19.8858	15.7344	21.7307	16.6032	15.5769	15.1679	8.06838
yes	TSPAN15	0.53981	0.000827468	45.2961	41.1137	31.7839	31.5221	20.3913	17.4313	18.0454	17.4771	24.1071	26.2429	16.7981
yes	TSPAN17	1.35501	0.0520808	148.083	115.712	128.335	126.795	170.04	235.091	172.575	156.07	166.802	158.661	170.362
yes	TSPAN2	0.797546	0.586657	5.22647	2.33119	2.09893	5.65418	2.19081	2.00537	6.09984	5.24313	2.03983	1.56495	2.1163
	Gene	Statistical Summary			Normal Testis					SCO Testis
	Symbol	SCO/Complete**	FDR***	C1	C2	C3	C4	SCO5	SCO7	SCO8	SCO9	SCO10	SCO11	SCO12
2/9/20192/9/20192/9/2019	TTYH1	0.873095	0.435099	268.989	245.623	220.688	174.007	195.319	200.999	198.88	139.292	177.743	258.096	217.582
yes	TUBG2	1.3006	0.167083	36.9337	29.8816	28.0358	26.9987	35.0529	39.1818	42.6989	47.3629	34.3062	38.6421	38.887
yes	TYRO3	1.21159	0.202028	194.076	198.787	199.549	206.519	247.055	259.001	194.941	243.281	262.396	241.483	246.152
yes	UNC119	1.39816	0.0305834	113.24	119.738	160.269	137.255	160.771	216.734	168.254	197.316	198.049	174.913	183.853
yes	VAMP1	0.916115	0.733802	21.9512	62.3064	32.9833	43.8199	26.7952	28.0751	52.9924	51.7322	29.8557	31.7805	37.8288
yes	VDR	0.286472	5.99584e-06	9.40765	14.8349	8.24581	6.50231	2.02228	2.31388	3.177	4.1945	3.15246	2.52799	1.98403
yes	WNK4	0.183467	2.3519e-05	2.78745	5.29816	3.89802	3.1098	1.68523	0.617036	0.889561	0.349542	0.0927195	0.361141	0.92588
yes	WNT2	0.0655209	1.22623e-07	9.75608	20.133	1.64916	3.95793	0.50557	0.308518	1.39788	0.524313	0.278159	0	0.92588
yes	WNT2B	0.980804	0.941792	12.5435	18.2257	5.69711	12.1565	13.6504	4.78203	13.0892	21.8464	10.7555	9.51006	9.65561
yes	WNT3	0.0388985	7.77875e-15	30.662	25.855	6.8965	6.78502	1.34819	0.308518	0.6354	0.699084	0.185439	0.240761	1.32269
yes	WNT4	0.748445	0.413826	6.27176	6.56972	4.19787	7.20908	7.41503	3.3937	2.41452	7.51515	5.00685	2.04647	4.10033
yes	WNT5A	0.794962	0.356252	21.9512	25.855	17.3912	19.2242	22.7507	12.3407	19.8245	15.3798	8.34476	22.2704	16.4013
yes	WNT5B	0.31996	1.96403e-05	15.331	12.5037	7.64612	8.48127	4.04456	2.31388	2.79576	4.54404	2.78159	3.61141	4.23259
yes	WNT7A	0.00554475	4.35309e-24	8.71078	19.4972	7.79604	5.08876	0	0.154259	0.12708	0	0	0	0
yes	WNT7B	0.034651	5.48034e-12	3.13588	4.66238	3.1484	2.12032	0	0	0.38124	0.174771	0.0927195	0	0
yes	WT1	1.44987	0.035724	188.85	105.327	219.489	157.045	244.022	284.299	209.809	197.491	291.788	242.807	231.338
yes	ZCCHC12	0.636535	0.413826	1.04529	3.1789	2.09893	1.41355	0.168523	1.23407	0.50832	4.36927	0.649037	0.722283	1.19042
yes	ZFPM1	1.09778	0.642864	37.979	47.0477	54.8721	28.4123	42.9735	50.4427	51.3404	42.6441	51.6448	41.0497	43.3841
* Reference for mouse		** Average SCO/	*** False	****	CPM for each transcriptis derived from the analysis of Sertoli cell signature transcripts.
Sertoli cell transcriptome:		Average Complete	Discovery Rate
Green et al. Developmental
Cell 46: 651, 2018		Color Key		Description of Gene
			Growth factor predicted to bind to receptors on human SSCs (https://string-db.org/)
			Integral membrane adhesive protein
			Gap junction protein
			Rab small GTPases that regulate vesicular trafficking
